# Supplementary material for: Molecular Insights into Reprogramming-Initiation Events Mediated by the OSKM Gene Regulatory Network
Source: PLoS One. 2011 Aug 31;6(8):e24351. doi: 10.1371/journal.pone.0024351 (PMC3164204; doi:10.1371/journal.pone.0024351)
Supplement: Data S1 — 6179 transcripts regulated at any time point or in ES/iPS. Column descriptions: pid (Illumina probe identifier); profile.id (text string describing its regulation in the following groups with respect to HFF1: 24 h, 48 h, 72 h, iPS, ES; 1 = regulated (padj <0.05), 0 = not regulated); t.24 h.logFC, t48 h.logFC, t72 h.logFC, diPS.logFC, dES.logFC (log2 fold changes with respect to HFF1; log2FC is set to zero if padj<0.05 and log2FC <log2(1.5); entrez (Entrez Gene ID), symbol (Entrez Gene Symbol); gene.name (Entrez Gene Name). Filename: Suppl_Data_S1.txt. (TXT) [file pone.0024351.s007.txt]

pid	profile.id	t24h.logFC	t48h.logFC	t72h.logFC	diPS.logFC	dES.logFC	entrez	symbol	gene.name
ILMN_1651228	00111	0	0	0.621175205231644	-0.751885888711533	-0.977168307465838	6234	RPS28	ribosomal protein S28
ILMN_1651254	00001	0	0	0	0	1.11560428314958	4026	LPP	LIM domain containing preferred translocation partner in lipoma
ILMN_1651262	00011	0	0	0	0.819697110694623	1.19752014471257	3182	HNRNPAB	heterogeneous nuclear ribonucleoprotein A/B
ILMN_1651282	00010	0	0	0	0.648175828161776	0	1308	COL17A1	collagen, type XVII, alpha 1
ILMN_1651346	00111	0	0	-0.90614073972058	-2.09856854192893	-1.77681619161548	353376	TICAM2	toll-like receptor adaptor molecule 2
ILMN_1651347	00010	0	0	0	-0.634877866235747	0	9792	SERTAD2	SERTA domain containing 2
ILMN_1651354	00011	0	0	0	3.70866993362131	2.80321864558951	6696	SPP1	secreted phosphoprotein 1
ILMN_1651364	00010	0	0	0	0.592649301403115	0	NA	NA	NA
ILMN_1651429	00011	0	0	0	-3.12867252311463	-2.78870897353576	140606	SELM	selenoprotein M
ILMN_1651490	00001	0	0	0	0	1.5396771519169	1592	CYP26A1	cytochrome P450, family 26, subfamily A, polypeptide 1
ILMN_1651498	00011	0	0	0	2.12395333521391	0.659580375787163	NA	NA	NA
ILMN_1651557	00111	0	0	-0.774390020495723	-1.12029213454315	-0.916794282235614	143888	KDELC2	KDEL (Lys-Asp-Glu-Leu) containing 2
ILMN_1651628	01110	0	0.765041684915825	0.899470965267325	1.20947313515578	0	54536	EXOC6	exocyst complex component 6
ILMN_1651642	00011	0	0	0	1.70551174761111	1.31828755674357	221914	GPC2	glypican 2
ILMN_1651735	00011	0	0	0	-0.931644413716201	-1.20128983413287	10618	TGOLN2	trans-golgi network protein 2
ILMN_1651776	00110	0	0	-0.883602903909221	-0.764559965877817	0	29109	FHOD1	formin homology 2 domain containing 1
ILMN_1651799	00011	0	0	0	-1.46265039280890	-0.85007475298286	54407	SLC38A2	solute carrier family 38, member 2
ILMN_1651826	00010	0	0	0	-1.87023415679954	0	10409	BASP1	brain abundant, membrane attached signal protein 1
ILMN_1651832	00011	0	0	0	-1.83698112111532	-1.20413221830835	10938	EHD1	EH-domain containing 1
ILMN_1651838	00001	0	0	0	0	1.15363257852692	27289	RND1	Rho family GTPase 1
ILMN_1651886	00001	0	0	0	0	0.676498693739418	55280	CWF19L1	CWF19-like 1, cell cycle control (S. pombe)
ILMN_1651964	00110	0	0	0.61124963441782	1.38776635603704	0	10057	ABCC5	ATP-binding cassette, sub-family C (CFTR/MRP), member 5
ILMN_1652024	00011	0	0	0	0.698259907428454	0.723982980414402	1456	CSNK1G3	casein kinase 1, gamma 3
ILMN_1652065	00010	0	0	0	0.731588027777643	0	3779	KCNMB1	potassium large conductance calcium-activated channel, subfamily M, beta member 1
ILMN_1652082	00011	0	0	0	-1.46723224649313	-0.712431412941111	2000	ELF4	E74-like factor 4 (ets domain transcription factor)
ILMN_1652185	00010	0	0	0	-0.927714563729843	0	3566	IL4R	interleukin 4 receptor
ILMN_1652237	01111	0	-1.09004210478690	-1.43576536823507	-3.14111811443740	-1.99454127643624	874	CBR3	carbonyl reductase 3
ILMN_1652244	00001	0	0	0	0	-0.628877599681334	64208	POPDC3	popeye domain containing 3
ILMN_1652280	00011	0	0	0	-1.06479404303781	-0.97536056392875	114907	FBXO32	F-box protein 32
ILMN_1652309	00001	0	0	0	0	-0.607449628999324	NA	NA	NA
ILMN_1652333	00011	0	0	0	-0.821176635668197	-0.871590170882481	79672	FN3KRP	fructosamine 3 kinase related protein
ILMN_1652369	00010	0	0	0	-0.588282273754378	0	2067	ERCC1	excision repair cross-complementing rodent repair deficiency, complementation group 1 (includes overlapping antisense sequence)
ILMN_1652371	00011	0	0	0	1.46552065950449	1.92274012922844	222223	KIAA1324L	KIAA1324-like
ILMN_1652379	00011	0	0	0	-1.18769037699379	-1.60954458322068	8801	SUCLG2	succinate-CoA ligase, GDP-forming, beta subunit
ILMN_1652394	00011	0	0	0	-0.889911715584418	-0.835475454945378	5862	RAB2A	RAB2A, member RAS oncogene family
ILMN_1652407	00011	0	0	0	0.959783674406356	1.10931448932034	23613	ZMYND8	zinc finger, MYND-type containing 8
ILMN_1652413	00010	0	0	0	-1.21815667930416	0	NA	NA	NA
ILMN_1652434	00010	0	0	0	0.940172837943776	0	NA	NA	NA
ILMN_1652445	00011	0	0	0	-1.00837985163357	-0.889683121778073	5879	RAC1	ras-related C3 botulinum toxin substrate 1 (rho family, small GTP binding protein Rac1)
ILMN_1652456	00011	0	0	0	-1.08689138235724	-0.898626836560279	26022	TMEM98	transmembrane protein 98
ILMN_1652512	00111	0	0	-0.772344538411019	-0.90939479397203	-0.681000914131795	25966	C2CD2	C2 calcium-dependent domain containing 2
ILMN_1652521	00001	0	0	0	0	1.20463539137382	66036	MTMR9	myotubularin related protein 9
ILMN_1652525	00011	0	0	0	1.36873451834976	1.25797685154429	89853	FAM125B	family with sequence similarity 125, member B
ILMN_1652580	00001	0	0	0	0	1.05721657897674	5424	POLD1	polymerase (DNA directed), delta 1, catalytic subunit 125kDa
ILMN_1652594	00001	0	0	0	0	0.603981825355865	79913	ACTR5	ARP5 actin-related protein 5 homolog (yeast)
ILMN_1652631	00011	0	0	0	-1.84355798337939	-1.00846767308337	152007	GLIPR2	GLI pathogenesis-related 2
ILMN_1652677	00001	0	0	0	0	0.748399970745907	375061	FAM89A	family with sequence similarity 89, member A
ILMN_1652722	00010	0	0	0	0.669306275798018	0	9556	C14orf2	chromosome 14 open reading frame 2
ILMN_1652754	00010	0	0	0	0.85921541901019	0	126299	ZNF428	zinc finger protein 428
ILMN_1652762	00111	0	0	1.05673494134865	1.78368045329147	2.74901180948201	23119	HIC2	hypermethylated in cancer 2
ILMN_1652777	00011	0	0	0	-1.29073970479074	-1.18673775238866	10435	CDC42EP2	CDC42 effector protein (Rho GTPase binding) 2
ILMN_1652797	00011	0	0	0	0.747979805297874	2.54413217813532	400451	FAM174B	family with sequence similarity 174, member B
ILMN_1652975	00001	0	0	0	0	1.70958505484563	8788	DLK1	delta-like 1 homolog (Drosophila)
ILMN_1652989	00011	0	0	0	1.43066106923923	1.36298776019127	23279	NUP160	nucleoporin 160kDa
ILMN_1653042	00011	0	0	0	-1.23741545306435	-0.969184192881024	80270	HSD3B7	hydroxy-delta-5-steroid dehydrogenase, 3 beta- and steroid delta-isomerase 7
ILMN_1653055	00001	0	0	0	0	1.91803667186374	6658	SOX3	SRY (sex determining region Y)-box 3
ILMN_1653115	00111	0	0	1.13651630925075	2.36045634147737	1.54505783239444	1891	ECH1	enoyl Coenzyme A hydratase 1, peroxisomal
ILMN_1653163	00001	0	0	0	0	0.825433856789835	54993	ZSCAN2	zinc finger and SCAN domain containing 2
ILMN_1653200	00010	0	0	0	0.902409741411345	0	51310	SLC22A17	solute carrier family 22, member 17
ILMN_1653203	00011	0	0	0	-2.87146108341635	-2.81181657698029	NA	NA	NA
ILMN_1653220	00011	0	0	0	1.03665167491014	1.16751495120254	9600	PITPNM1	phosphatidylinositol transfer protein, membrane-associated 1
ILMN_1653282	00011	0	0	0	-1.15688588126886	-1.13995286380210	353139	LCE2A	late cornified envelope 2A
ILMN_1653283	00010	0	0	0	-0.785712045226662	0	351	APP	amyloid beta (A4) precursor protein
ILMN_1653292	00010	0	0	0	-0.914641637559267	0	5210	PFKFB4	6-phosphofructo-2-kinase/fructose-2,6-biphosphatase 4
ILMN_1653319	01111	0	-1.08407376557706	-0.992195098733182	-1.13995189094013	-1.34593615980176	4157	MC1R	melanocortin 1 receptor (alpha melanocyte stimulating hormone receptor)
ILMN_1653429	00010	0	0	0	-0.592079371167639	0	23443	SLC35A3	solute carrier family 35 (UDP-N-acetylglucosamine (UDP-GlcNAc) transporter), member A3
ILMN_1653432	00111	0	0	0.835667421819949	1.81646889502962	0.822836037574396	9987	HNRPDL	heterogeneous nuclear ribonucleoprotein D-like
ILMN_1653443	00101	0	0	-0.689834912508139	0	-0.63924457471299	1017	CDK2	cyclin-dependent kinase 2
ILMN_1653466	01111	0	1.23892944433379	1.2286800082658	1.46333547342693	2.19089350707975	57801	HES4	hairy and enhancer of split 4 (Drosophila)
ILMN_1653504	00011	0	0	0	-0.97267634488005	-1.07929879398245	1901	S1PR1	sphingosine-1-phosphate receptor 1
ILMN_1653529	00011	0	0	0	0.683580481816728	0.857764113638677	54881	TEX10	testis expressed 10
ILMN_1653612	00011	0	0	0	-0.902475258606216	-0.617468724615195	54793	KCTD9	potassium channel tetramerisation domain containing 9
ILMN_1653711	01110	0	-0.862869073232748	-1.23027897441757	-1.53906658224794	0	2535	FZD2	frizzled homolog 2 (Drosophila)
ILMN_1653718	00011	0	0	0	-0.807932345839946	-0.923822506575105	130617	ZFAND2B	zinc finger, AN1-type domain 2B
ILMN_1653828	00001	0	0	0	0	1.42482555625734	55743	CHFR	checkpoint with forkhead and ring finger domains
ILMN_1653836	00110	0	0	-1.02274767157191	-1.18883720354268	0	25758	C11orf41	chromosome 11 open reading frame 41
ILMN_1653856	00011	0	0	0	0.847320090816419	-0.844999378902008	84959	UBASH3B	ubiquitin associated and SH3 domain containing, B
ILMN_1653861	00011	0	0	0	-0.602735378124635	-1.00152846810549	22955	SCMH1	sex comb on midleg homolog 1 (Drosophila)
ILMN_1654016	00011	0	0	0	-1.12636200082762	-0.95307097434021	103910	MYL12B	myosin, light chain 12B, regulatory
ILMN_1654060	00001	0	0	0	0	0.763940670295929	2872	MKNK2	MAP kinase interacting serine/threonine kinase 2
ILMN_1654065	00101	0	0	-0.936407815160567	0	-0.799353735531699	84913	ATOH8	atonal homolog 8 (Drosophila)
ILMN_1654072	00011	0	0	0	1.71912279256759	0.593458569699015	6376	CX3CL1	chemokine (C-X3-C motif) ligand 1
ILMN_1654099	00001	0	0	0	0	0.795176396911128	9860	LRIG2	leucine-rich repeats and immunoglobulin-like domains 2
ILMN_1654109	00011	0	0	0	0.850777930154473	1.77902202703797	133584	EGFLAM	EGF-like, fibronectin type III and laminin G domains
ILMN_1654118	00001	0	0	0	0	1.53822744019075	598	BCL2L1	BCL2-like 1
ILMN_1654151	00010	0	0	0	0.622626570759696	0	1345	COX6C	cytochrome c oxidase subunit VIc
ILMN_1654217	00010	0	0	0	0.875067897922287	0	4355	MPP2	membrane protein, palmitoylated 2 (MAGUK p55 subfamily member 2)
ILMN_1654287	00011	0	0	0	-0.752611059056105	-0.78208858095617	115	ADCY9	adenylate cyclase 9
ILMN_1654289	00011	0	0	0	-0.855867172886306	-0.716660614898824	2002	ELK1	ELK1, member of ETS oncogene family
ILMN_1654322	00011	0	0	0	-1.19146698480068	-1.21426038167477	483	ATP1B3	ATPase, Na+/K+ transporting, beta 3 polypeptide
ILMN_1654324	00001	0	0	0	0	0.789063588991177	26508	HEYL	hairy/enhancer-of-split related with YRPW motif-like
ILMN_1654398	00001	0	0	0	0	-0.858554740939471	23179	RGL1	ral guanine nucleotide dissociation stimulator-like 1
ILMN_1654488	00001	0	0	0	0	0.746238934647582	7403	KDM6A	lysine (K)-specific demethylase 6A
ILMN_1654516	00011	0	0	0	-0.983262265130623	-0.983194769125247	83862	TMEM120A	transmembrane protein 120A
ILMN_1654541	00010	0	0	0	1.47146621515222	0	534	ATP6V1G2	ATPase, H+ transporting, lysosomal 13kDa, V1 subunit G2
ILMN_1654542	01100	0	-0.689973805580202	-0.619344205610979	0	0	83989	FAM172A	family with sequence similarity 172, member A
ILMN_1654552	00011	0	0	0	1.12998816183766	1.21933212332734	10240	MRPS31	mitochondrial ribosomal protein S31
ILMN_1654563	00010	0	0	0	0.862006801211757	0	1947	EFNB1	ephrin-B1
ILMN_1654612	00011	0	0	0	1.88718302910245	2.11809304812973	51385	ZNF589	zinc finger protein 589
ILMN_1654629	00001	0	0	0	0	-1.47948609025035	84286	TMEM175	transmembrane protein 175
ILMN_1654639	11101	2.94559533172651	3.38606325882905	2.53502791403365	0	0.641245460898563	55008	HERC6	hect domain and RLD 6
ILMN_1654690	00011	0	0	0	1.14046135351546	0.593894442602004	27440	CECR5	cat eye syndrome chromosome region, candidate 5
ILMN_1654737	00010	0	0	0	-0.599189541540301	0	22954	TRIM32	tripartite motif-containing 32
ILMN_1654773	00001	0	0	0	0	0.752399653426554	8573	CASK	calcium/calmodulin-dependent serine protein kinase (MAGUK family)
ILMN_1654939	00011	0	0	0	-1.56018540252383	-1.42525248971888	10959	TMED2	transmembrane emp24 domain trafficking protein 2
ILMN_1654946	00011	0	0	0	2.26255450197977	1.417829424939	NA	NA	NA
ILMN_1655068	01111	0	-0.772618184936089	-0.77351286578439	-1.26646498243154	-1.29221699268377	146691	TOM1L2	target of myb1-like 2 (chicken)
ILMN_1655077	00001	0	0	0	0	-0.83130606583722	639	PRDM1	PR domain containing 1, with ZNF domain
ILMN_1655117	00010	0	0	0	0.65773881122526	0	57728	WDR19	WD repeat domain 19
ILMN_1655137	00101	0	0	0.848792110346482	0	0.639853560635391	23318	ZCCHC11	zinc finger, CCHC domain containing 11
ILMN_1655163	00011	0	0	0	0.592757803980266	0.883477922539019	8428	STK24	serine/threonine kinase 24 (STE20 homolog, yeast)
ILMN_1655165	00001	0	0	0	0	0.680469883251674	51444	RNF138	ring finger protein 138
ILMN_1655191	00011	0	0	0	0.971686695291432	1.22860605095737	54897	CASZ1	castor zinc finger 1
ILMN_1655225	00001	0	0	0	0	0.635057194424723	148223	C19orf25	chromosome 19 open reading frame 25
ILMN_1655261	00001	0	0	0	0	1.02152355611171	121506	ERP27	endoplasmic reticulum protein 27
ILMN_1655307	01011	0	0.735246134636563	0	1.23007335600332	1.09895741497934	84908	FAM136A	family with sequence similarity 136, member A
ILMN_1655340	00010	0	0	0	-0.926016682709159	0	51255	RNF181	ring finger protein 181
ILMN_1655341	00010	0	0	0	0.59658819047679	0	153770	PLAC8L1	PLAC8-like 1
ILMN_1655374	00001	0	0	0	0	0.714833012060432	348303	SELV	selenoprotein V
ILMN_1655405	00111	0	0	-0.712548019421099	-0.818479840007122	-1.02051053482514	91179	SCARF2	scavenger receptor class F, member 2
ILMN_1655422	00010	0	0	0	1.47132040124090	0	6139	RPL17	ribosomal protein L17
ILMN_1655469	00001	0	0	0	0	-1.27588306678799	10099	TSPAN3	tetraspanin 3
ILMN_1655497	00111	0	0	1.04709968328541	2.10197510250848	2.03507324667656	1975	EIF4B	eukaryotic translation initiation factor 4B
ILMN_1655557	00010	0	0	0	0.653980105247312	0	26512	INTS6	integrator complex subunit 6
ILMN_1655565	00001	0	0	0	0	0.853654567132228	167127	UGT3A2	UDP glycosyltransferase 3 family, polypeptide A2
ILMN_1655595	00010	0	0	0	-2.07005620468947	0	5270	SERPINE2	serpin peptidase inhibitor, clade E (nexin, plasminogen activator inhibitor type 1), member 2
ILMN_1655611	00010	0	0	0	1.93979371310978	0	128553	TSHZ2	teashirt zinc finger homeobox 2
ILMN_1655635	01011	0	0.589926248545712	0	1.20534662899585	0.745181863806568	56339	METTL3	methyltransferase like 3
ILMN_1655642	00001	0	0	0	0	-0.626330240568542	55215	FANCI	Fanconi anemia, complementation group I
ILMN_1655663	00001	0	0	0	0	-1.12129565496302	10609	SC65	synaptonemal complex protein SC65
ILMN_1655702	00011	0	0	0	-1.12918588013427	-1.07801194383917	51099	ABHD5	abhydrolase domain containing 5
ILMN_1655765	00001	0	0	0	0	-0.623482214574965	54460	MRPS21	mitochondrial ribosomal protein S21
ILMN_1655867	00001	0	0	0	0	0.665557932033624	57110	HRASLS	HRAS-like suppressor
ILMN_1655904	00001	0	0	0	0	0.908275299557277	4919	ROR1	receptor tyrosine kinase-like orphan receptor 1
ILMN_1655913	00011	0	0	0	-1.81420125776045	-1.47342426393791	4925	NUCB2	nucleobindin 2
ILMN_1655915	00001	0	0	0	0	1.63322302474221	4320	MMP11	matrix metallopeptidase 11 (stromelysin 3)
ILMN_1655921	00011	0	0	0	0.868041862083343	1.42029483502593	2960	GTF2E1	general transcription factor IIE, polypeptide 1, alpha 56kDa
ILMN_1655961	00011	0	0	0	0.766727864959328	0.754230890756873	27099	C7orf54	chromosome 7 open reading frame 54
ILMN_1655990	11111	-0.636302374445036	-0.624752996624602	-0.673591172339414	0.938487307190782	0.673943007156527	55755	CDK5RAP2	CDK5 regulatory subunit associated protein 2
ILMN_1656042	00011	0	0	0	0.887646864107602	0.650732137391765	79932	KIAA0319L	KIAA0319-like
ILMN_1656057	00011	0	0	0	-1.16502941302774	1.86739628571188	5328	PLAU	plasminogen activator, urokinase
ILMN_1656066	00010	0	0	0	0.966899084616067	0	30000	TNPO2	transportin 2
ILMN_1656097	00001	0	0	0	0	0.688877061665058	6579	SLCO1A2	solute carrier organic anion transporter family, member 1A2
ILMN_1656111	00001	0	0	0	0	0.651888535470976	29116	MYLIP	myosin regulatory light chain interacting protein
ILMN_1656134	00010	0	0	0	-0.744164009664349	0	29883	CNOT7	CCR4-NOT transcription complex, subunit 7
ILMN_1656145	01000	0	-0.639131307182655	0	0	0	2805	GOT1	glutamic-oxaloacetic transaminase 1, soluble (aspartate aminotransferase 1)
ILMN_1656165	00011	0	0	0	0.967760588750478	0.752695732279827	8239	USP9X	ubiquitin specific peptidase 9, X-linked
ILMN_1656171	00001	0	0	0	0	2.10825507716084	NA	NA	NA
ILMN_1656185	00011	0	0	0	-1.17915430521612	-0.970112572156179	NA	NA	NA
ILMN_1656186	00010	0	0	0	-0.626264099062913	0	254428	SLC41A1	solute carrier family 41, member 1
ILMN_1656194	01111	0	-0.830718948311635	-1.16989461642615	-2.49048254457499	-2.4227763808822	83882	TSPAN10	tetraspanin 10
ILMN_1656196	00001	0	0	0	0	0.623636184150049	NA	NA	NA
ILMN_1656248	01111	0	-0.964581673189212	-1.12965485890883	-1.99656074482244	-1.29266740597416	79827	ASAM	adipocyte-specific adhesion molecule
ILMN_1656285	00010	0	0	0	0.614925709673869	0	25840	METTL7A	methyltransferase like 7A
ILMN_1656287	00010	0	0	0	2.41256991654870	0	9806	SPOCK2	sparc/osteonectin, cwcv and kazal-like domains proteoglycan (testican) 2
ILMN_1656293	00011	0	0	0	-1.27814366516243	-1.15696092657299	9570	GOSR2	golgi SNAP receptor complex member 2
ILMN_1656300	00010	0	0	0	2.04502040576920	0	2675	GFRA2	GDNF family receptor alpha 2
ILMN_1656361	11100	0.7340256719164	1.08037482593812	0.594192645230708	0	0	NA	NA	NA
ILMN_1656368	00011	0	0	0	-1.04253494049143	-0.962336076534104	8659	ALDH4A1	aldehyde dehydrogenase 4 family, member A1
ILMN_1656369	00001	0	0	0	0	0.616762756906361	56892	C8orf4	chromosome 8 open reading frame 4
ILMN_1656373	00100	0	0	-0.698602620130162	0	0	54796	BNC2	basonuclin 2
ILMN_1656386	00111	0	0	-0.681527650232272	-1.83591928956943	-1.50982352069462	9871	SEC24D	SEC24 family, member D (S. cerevisiae)
ILMN_1656415	00011	0	0	0	-1.27319069862250	-1.32378269737078	1031	CDKN2C	cyclin-dependent kinase inhibitor 2C (p18, inhibits CDK4)
ILMN_1656487	00001	0	0	0	0	1.03861860973498	NA	NA	NA
ILMN_1656501	00011	0	0	0	-1.09786104203495	1.29018747437934	1847	DUSP5	dual specificity phosphatase 5
ILMN_1656521	00001	0	0	0	0	-0.66184460189161	27341	RRP7A	ribosomal RNA processing 7 homolog A (S. cerevisiae)
ILMN_1656537	00011	0	0	0	1.07961124948281	1.76450388460530	NA	NA	NA
ILMN_1656540	01000	0	0.786767389142263	0	0	0	8607	RUVBL1	RuvB-like 1 (E. coli)
ILMN_1656560	00011	0	0	0	1.63648643718467	1.46160021944115	25849	PARM1	prostate androgen-regulated mucin-like protein 1
ILMN_1656593	00111	0	0	-0.587074059191804	-0.749949003434566	-0.727080860785824	26289	AK5	adenylate kinase 5
ILMN_1656621	00011	0	0	0	-0.762164716714892	-0.730115416491785	27243	CHMP2A	chromatin modifying protein 2A
ILMN_1656628	01000	0	0.689639868647546	0	0	0	NA	NA	NA
ILMN_1656656	00001	0	0	0	0	0.627501999301726	NA	NA	NA
ILMN_1656670	00011	0	0	0	-0.592850577624457	-0.704995767836095	3135	HLA-G	major histocompatibility complex, class I, G
ILMN_1656682	00001	0	0	0	0	1.21499080233501	51582	AZIN1	antizyme inhibitor 1
ILMN_1656691	00001	0	0	0	0	-1.44456711175075	26272	FBXO4	F-box protein 4
ILMN_1656718	00011	0	0	0	-1.03730269159876	-0.7651526530755	54849	DEF8	differentially expressed in FDCP 8 homolog (mouse)
ILMN_1656812	00001	0	0	0	0	1.11664819336880	27231	ITGB1BP3	integrin beta 1 binding protein 3
ILMN_1656826	00010	0	0	0	-0.598364324095179	0	57630	SH3RF1	SH3 domain containing ring finger 1
ILMN_1656837	00011	0	0	0	6.74301980919509	4.47072965603693	5947	RBP1	retinol binding protein 1, cellular
ILMN_1656910	00001	0	0	0	0	1.46056799476341	NA	NA	NA
ILMN_1656920	10010	1.38750939151296	0	0	0.735779887057635	0	1396	CRIP1	cysteine-rich protein 1 (intestinal)
ILMN_1656927	00001	0	0	0	0	-0.624232878607668	NA	NA	NA
ILMN_1656940	00011	0	0	0	-1.59020253356841	-1.44718812149438	22885	ABLIM3	actin binding LIM protein family, member 3
ILMN_1656951	00100	0	0	0.728165937221602	0	0	147495	APCDD1	adenomatosis polyposis coli down-regulated 1
ILMN_1656977	00011	0	0	0	1.12553593965320	0.66838879839672	NA	NA	NA
ILMN_1657039	00010	0	0	0	0.87463201043267	0	NA	NA	NA
ILMN_1657149	00010	0	0	0	0.97628402528137	0	254778	C8orf46	chromosome 8 open reading frame 46
ILMN_1657153	00011	0	0	0	-1.16081595722934	-0.879383972390412	10096	ACTR3	ARP3 actin-related protein 3 homolog (yeast)
ILMN_1657317	00010	0	0	0	-0.653485910457084	0	5439	POLR2J	polymerase (RNA) II (DNA directed) polypeptide J, 13.3kDa
ILMN_1657347	00011	0	0	0	2.66394005814867	1.36307282625477	50512	PODXL2	podocalyxin-like 2
ILMN_1657373	00111	0	0	-1.59911256832415	2.04113248808443	2.21017801155063	55214	LEPREL1	leprecan-like 1
ILMN_1657395	01111	0	0.842126843301262	0.774189662467865	0.81290166668679	0.8169247649981	NA	NA	NA
ILMN_1657423	00001	0	0	0	0	-0.95597942519523	51324	SPG21	spastic paraplegia 21 (autosomal recessive, Mast syndrome)
ILMN_1657446	00111	0	0	0.592592389565979	0.914750636982934	0.728240327362343	84284	C1orf57	chromosome 1 open reading frame 57
ILMN_1657495	00001	0	0	0	0	1.14082985808712	9761	MLEC	malectin
ILMN_1657509	00011	0	0	0	0.59604859276069	0.940646723918332	283989	TSEN54	tRNA splicing endonuclease 54 homolog (S. cerevisiae)
ILMN_1657547	00011	0	0	0	1.23587663414430	0.970289328467157	91057	CCDC34	coiled-coil domain containing 34
ILMN_1657624	00001	0	0	0	0	0.879183944457473	55968	NSFL1C	NSFL1 (p97) cofactor (p47)
ILMN_1657631	00001	0	0	0	0	0.661966113257288	55620	STAP2	signal transducing adaptor family member 2
ILMN_1657697	00011	0	0	0	-1.33818562614649	-0.952187618453141	56681	SAR1A	SAR1 homolog A (S. cerevisiae)
ILMN_1657708	00111	0	0	-0.771693236183514	-1.76160946708604	-1.96094763332446	11343	MGLL	monoglyceride lipase
ILMN_1657746	00011	0	0	0	1.91486086772409	1.47543786238137	670	BPHL	biphenyl hydrolase-like (serine hydrolase)
ILMN_1657797	00001	0	0	0	0	-1.00988153866015	9158	FIBP	fibroblast growth factor (acidic) intracellular binding protein
ILMN_1657810	00001	0	0	0	0	-0.743885553250609	132160	PPM1M	protein phosphatase 1M (PP2C domain containing)
ILMN_1657862	01111	0	1.18729756956513	1.43274020233644	1.55921670611834	1.72695394486521	191	AHCY	adenosylhomocysteinase
ILMN_1657871	11100	1.35914108729477	1.44126158955728	0.65373162985914	0	0	91543	RSAD2	radical S-adenosyl methionine domain containing 2
ILMN_1657884	00011	0	0	0	-0.676167271208498	-0.756577536911978	4831	NME2	non-metastatic cells 2, protein (NM23B) expressed in
ILMN_1657888	00010	0	0	0	0.639243590321175	0	6299	SALL1	sal-like 1 (Drosophila)
ILMN_1657893	00101	0	0	0.627270731058333	0	-0.674754031003975	10587	TXNRD2	thioredoxin reductase 2
ILMN_1657962	00111	0	0	-0.849729564564985	-1.91679829001695	-1.92130106025739	81851	KRTAP1-1	keratin associated protein 1-1
ILMN_1657983	00001	0	0	0	0	-0.853445464691685	54386	TERF2IP	telomeric repeat binding factor 2, interacting protein
ILMN_1658015	00011	0	0	0	-1.10212732331079	-1.56171141999418	10150	MBNL2	muscleblind-like 2 (Drosophila)
ILMN_1658040	00011	0	0	0	2.33346392276946	2.94205614489700	NA	NA	NA
ILMN_1658071	00011	0	0	0	0.919793386376597	0.928577870531878	481	ATP1B1	ATPase, Na+/K+ transporting, beta 1 polypeptide
ILMN_1658080	00010	0	0	0	0.715967006969672	0	126231	ZNF573	zinc finger protein 573
ILMN_1658094	00001	0	0	0	0	-1.10944524901062	22891	ZNF365	zinc finger protein 365
ILMN_1658110	00001	0	0	0	0	-0.594268621769904	125228	C18orf19	chromosome 18 open reading frame 19
ILMN_1658144	00011	0	0	0	-0.752710080488871	-0.779010334259034	9321	TRIP11	thyroid hormone receptor interactor 11
ILMN_1658160	00010	0	0	0	0.733131594951281	0	NA	NA	NA
ILMN_1658289	00010	0	0	0	0.831317094606563	0	84058	WDR54	WD repeat domain 54
ILMN_1658333	00011	0	0	0	-1.73620226075364	-0.7793478046252	1893	ECM1	extracellular matrix protein 1
ILMN_1658351	00011	0	0	0	-0.653710974216112	-1.19254746483391	51024	FIS1	fission 1 (mitochondrial outer membrane) homolog (S. cerevisiae)
ILMN_1658356	00011	0	0	0	-4.52166218631465	-2.04219539829337	25891	PAMR1	peptidase domain containing associated with muscle regeneration 1
ILMN_1658373	00011	0	0	0	0.885203247910414	0.672079265013703	9924	PAN2	PAN2 poly(A) specific ribonuclease subunit homolog (S. cerevisiae)
ILMN_1658411	00011	0	0	0	0.896459280215707	1.18499259155552	1108	CHD4	chromodomain helicase DNA binding protein 4
ILMN_1658437	01110	0	0.919846630923386	0.965375373070373	1.23687552721136	0	119559	SFXN4	sideroflexin 4
ILMN_1658472	00001	0	0	0	0	0.834995845456895	51107	APH1A	anterior pharynx defective 1 homolog A (C. elegans)
ILMN_1658483	00001	0	0	0	0	1.27141840752771	3552	IL1A	interleukin 1, alpha
ILMN_1658494	01111	0	1.06903074739219	0.845160614057733	-1.99834151751433	-1.59084680844364	28984	C13orf15	chromosome 13 open reading frame 15
ILMN_1658498	00001	0	0	0	0	0.649771121226745	126969	SLC44A3	solute carrier family 44, member 3
ILMN_1658499	00001	0	0	0	0	0.699198484092096	57586	SYT13	synaptotagmin XIII
ILMN_1658504	00011	0	0	0	0.960617934780382	1.81053345970769	1119	CHKA	choline kinase alpha
ILMN_1658513	00001	0	0	0	0	0.813594173464689	NA	NA	NA
ILMN_1658575	00011	0	0	0	-0.723343086039238	-0.813002580920363	11227	GALNT5	UDP-N-acetyl-alpha-D-galactosamine:polypeptide N-acetylgalactosaminyltransferase 5 (GalNAc-T5)
ILMN_1658619	00011	0	0	0	1.35423871162198	1.77621973373790	23286	WWC1	WW and C2 domain containing 1
ILMN_1658624	00001	0	0	0	0	-0.816392105308923	80700	UBXN6	UBX domain protein 6
ILMN_1658639	00100	0	0	0.81581067980258	0	0	NA	NA	NA
ILMN_1658660	01110	0	-2.07345810127246	-2.10724428907537	-1.37301264524813	0	70	ACTC1	actin, alpha, cardiac muscle 1
ILMN_1658685	00011	0	0	0	-0.921879546014938	-0.953183087173972	114794	ELFN2	extracellular leucine-rich repeat and fibronectin type III domain containing 2
ILMN_1658809	00010	0	0	0	2.77995428910361	0	124925	SEZ6	seizure related 6 homolog (mouse)
ILMN_1658883	00011	0	0	0	-0.696693473667649	-0.822054534018383	369	ARAF	v-raf murine sarcoma 3611 viral oncogene homolog
ILMN_1658926	00001	0	0	0	0	0.87406350661591	4854	NOTCH3	Notch homolog 3 (Drosophila)
ILMN_1658989	00010	0	0	0	0.809707634046558	0	84206	MEX3B	mex-3 homolog B (C. elegans)
ILMN_1658995	00011	0	0	0	-1.37363391689373	-1.29936836373217	23597	ACOT9	acyl-CoA thioesterase 9
ILMN_1659013	00011	0	0	0	2.8692430757638	2.22481333284899	NA	NA	NA
ILMN_1659027	00111	0	0	1.08454366031154	0.876933299691675	2.11794941260759	6513	SLC2A1	solute carrier family 2 (facilitated glucose transporter), member 1
ILMN_1659075	00001	0	0	0	0	0.929226690340545	3111	HLA-DOA	major histocompatibility complex, class II, DO alpha
ILMN_1659086	00010	0	0	0	2.14518680774805	0	4747	NEFL	neurofilament, light polypeptide
ILMN_1659106	00010	0	0	0	-0.63832674753117	0	23612	PHLDA3	pleckstrin homology-like domain, family A, member 3
ILMN_1659122	00001	0	0	0	0	-0.718480648500368	NA	NA	NA
ILMN_1659142	00011	0	0	0	1.44137039947415	1.12539143159657	4192	MDK	midkine (neurite growth-promoting factor 2)
ILMN_1659166	00010	0	0	0	1.18429301884754	0	55117	SLC6A15	solute carrier family 6 (neutral amino acid transporter), member 15
ILMN_1659189	01101	0	-0.821119010489921	-0.867740301452438	0	-0.798528346291961	84270	C9orf89	chromosome 9 open reading frame 89
ILMN_1659206	00010	0	0	0	0.782280353086254	0	5914	RARA	retinoic acid receptor, alpha
ILMN_1659270	00010	0	0	0	0.789243599493441	0	23440	OTP	orthopedia homeobox
ILMN_1659297	00001	0	0	0	0	-0.730975125132892	NA	NA	NA
ILMN_1659462	00011	0	0	0	-0.773826863386704	0.683430353263228	54935	DUSP23	dual specificity phosphatase 23
ILMN_1659463	00001	0	0	0	0	1.02415589247133	317	APAF1	apoptotic peptidase activating factor 1
ILMN_1659523	00011	0	0	0	0.711090569345993	0.725712078783987	10713	USP39	ubiquitin specific peptidase 39
ILMN_1659544	00011	0	0	0	-0.981423169729096	0.914692197826717	6809	STX3	syntaxin 3
ILMN_1659610	00001	0	0	0	0	1.66771730118996	27134	TJP3	tight junction protein 3 (zona occludens 3)
ILMN_1659688	01110	0	1.05756874074157	1.13924541900884	1.12396661916261	0	3959	LGALS3BP	lectin, galactoside-binding, soluble, 3 binding protein
ILMN_1659725	01110	0	0.843582352176897	1.06597498471077	0.688629021245712	0	56915	EXOSC5	exosome component 5
ILMN_1659753	00011	0	0	0	-2.21113694696056	-1.89062259840775	3920	LAMP2	lysosomal-associated membrane protein 2
ILMN_1659762	01011	0	0.592191729125053	0	0.70860617101769	0.589501316641448	689	BTF3	basic transcription factor 3
ILMN_1659766	00011	0	0	0	-1.09593911805301	-0.955432591756823	9531	BAG3	BCL2-associated athanogene 3
ILMN_1659782	00001	0	0	0	0	-0.60776783317146	8859	STK19	serine/threonine kinase 19
ILMN_1659845	00011	0	0	0	1.08674136682897	1.23168726153563	9710	KIAA0355	KIAA0355
ILMN_1659857	00011	0	0	0	-0.748334114237391	-0.70206842523323	9342	SNAP29	synaptosomal-associated protein, 29kDa
ILMN_1659905	00011	0	0	0	-0.893547067182893	-0.907305972710563	60681	FKBP10	FK506 binding protein 10, 65 kDa
ILMN_1659913	11000	1.64971327215227	1.50044661323093	0	0	0	3669	ISG20	interferon stimulated exonuclease gene 20kDa
ILMN_1659952	00010	0	0	0	0.792265375083646	0	8898	MTMR2	myotubularin related protein 2
ILMN_1659953	00010	0	0	0	0.875418845046754	0	55964	SEPT3	septin 3
ILMN_1659975	00011	0	0	0	-0.768348399031321	-0.928124384151721	NA	NA	NA
ILMN_1660021	00111	0	0	-0.84432649435826	-3.69388650661941	-2.90061149357539	10226	PLIN3	perilipin 3
ILMN_1660063	00011	0	0	0	-0.68356493790056	-1.16132023319209	56655	POLE4	polymerase (DNA-directed), epsilon 4 (p12 subunit)
ILMN_1660079	00011	0	0	0	1.18898793133599	1.93370804143611	NA	NA	NA
ILMN_1660111	00010	0	0	0	-0.848043001193687	0	7347	UCHL3	ubiquitin carboxyl-terminal esterase L3 (ubiquitin thiolesterase)
ILMN_1660193	00011	0	0	0	0.736390091656892	0.604059063022621	57711	ZNF529	zinc finger protein 529
ILMN_1660232	00010	0	0	0	0.757038503513714	0	5830	PEX5	peroxisomal biogenesis factor 5
ILMN_1660292	00111	0	0	0.700148752681654	1.52030785738950	0.828766883659666	54460	MRPS21	mitochondrial ribosomal protein S21
ILMN_1660317	00001	0	0	0	0	3.33688365922996	10637	LEFTY1	left-right determination factor 1
ILMN_1660368	00011	0	0	0	1.17498241103998	1.58647909242437	8295	TRRAP	transformation/transcription domain-associated protein
ILMN_1660372	00010	0	0	0	1.61923370235798	0	2891	GRIA2	glutamate receptor, ionotropic, AMPA 2
ILMN_1660426	00011	0	0	0	1.34764529985817	1.34450974601796	10898	CPSF4	cleavage and polyadenylation specific factor 4, 30kDa
ILMN_1660436	01100	0	0.9476926397842	0.864350505728167	0	0	3304	HSPA1B	heat shock 70kDa protein 1B
ILMN_1660501	00010	0	0	0	0.746052983752634	0	4062	LY6H	lymphocyte antigen 6 complex, locus H
ILMN_1660551	00011	0	0	0	0.738001540856109	0.697937752470303	57585	CRAMP1L	Crm, cramped-like (Drosophila)
ILMN_1660577	00110	0	0	0.87556578344149	0.808413619149878	0	517	ATP5G2	ATP synthase, H+ transporting, mitochondrial F0 complex, subunit C2 (subunit 9)
ILMN_1660602	00011	0	0	0	-0.593365768225942	-0.951151461091109	25912	C1orf43	chromosome 1 open reading frame 43
ILMN_1660635	00010	0	0	0	0.937579644258538	0	51110	LACTB2	lactamase, beta 2
ILMN_1660654	01110	0	-0.755394087307662	-1.17804773489503	-0.807979958321368	0	157313	CDCA2	cell division cycle associated 2
ILMN_1660661	00001	0	0	0	0	-1.13944388136249	6950	TCP1	t-complex 1
ILMN_1660663	00001	0	0	0	0	-0.66041327968493	1859	DYRK1A	dual-specificity tyrosine-(Y)-phosphorylation regulated kinase 1A
ILMN_1660691	00001	0	0	0	0	0.712644206326525	11031	RAB31	RAB31, member RAS oncogene family
ILMN_1660718	01111	0	-1.12927182746049	-1.16386670898216	-1.36215089303302	-1.71612054816149	9568	GABBR2	gamma-aminobutyric acid (GABA) B receptor, 2
ILMN_1660730	00011	0	0	0	1.62570630941593	3.2014123780585	84889	SLC7A3	solute carrier family 7 (cationic amino acid transporter, y+ system), member 3
ILMN_1660732	00011	0	0	0	2.90602830319457	2.72736315105352	5521	PPP2R2B	protein phosphatase 2 (formerly 2A), regulatory subunit B, beta isoform
ILMN_1660793	00010	0	0	0	0.647461029850504	0	124222	PAQR4	progestin and adipoQ receptor family member IV
ILMN_1660808	00011	0	0	0	-1.02217628346190	-1.01062727730075	NA	NA	NA
ILMN_1660810	00010	0	0	0	0.792010230962978	0	55761	TTC17	tetratricopeptide repeat domain 17
ILMN_1660858	00011	0	0	0	-0.65712242839805	-0.782740904418697	9610	RIN1	Ras and Rab interactor 1
ILMN_1660871	00001	0	0	0	0	-0.7221060679017	10783	NEK6	NIMA (never in mitosis gene a)-related kinase 6
ILMN_1660880	00011	0	0	0	-1.24985430741905	-1.48979921620111	6050	RNH1	ribonuclease/angiogenin inhibitor 1
ILMN_1660973	00001	0	0	0	0	1.87456702778567	2571	GAD1	glutamate decarboxylase 1 (brain, 67kDa)
ILMN_1661137	00001	0	0	0	0	0.594614060565331	153769	SH3RF2	SH3 domain containing ring finger 2
ILMN_1661170	00011	0	0	0	0.785886855811512	1.06333851996834	4714	NDUFB8	NADH dehydrogenase (ubiquinone) 1 beta subcomplex, 8, 19kDa
ILMN_1661197	00010	0	0	0	-1.18491649114098	0	23529	CLCF1	cardiotrophin-like cytokine factor 1
ILMN_1661264	00011	0	0	0	1.18855378742157	1.30626056397095	6472	SHMT2	serine hydroxymethyltransferase 2 (mitochondrial)
ILMN_1661266	00010	0	0	0	0.786917612892447	0	100133583	LOC100133583	similar to major histocompatibility complex, class II, DQ beta 1
ILMN_1661325	00001	0	0	0	0	0.759813154297385	8502	PKP4	plakophilin 4
ILMN_1661335	00011	0	0	0	0.921496526878839	0.79590802170842	6711	SPTBN1	spectrin, beta, non-erythrocytic 1
ILMN_1661337	00011	0	0	0	-0.675194740825061	-0.698766862690791	6723	SRM	spermidine synthase
ILMN_1661439	01111	0	-0.700437027925371	-0.696810041865080	-1.02344888672354	-0.913090856035236	10211	FLOT1	flotillin 1
ILMN_1661484	00011	0	0	0	-0.638150952816167	-0.803434006131047	84878	ZBTB45	zinc finger and BTB domain containing 45
ILMN_1661491	00001	0	0	0	0	0.888913960856673	6456	SH3GL2	SH3-domain GRB2-like 2
ILMN_1661500	00010	0	0	0	-0.875761956514626	0	8702	B4GALT4	UDP-Gal:betaGlcNAc beta 1,4- galactosyltransferase, polypeptide 4
ILMN_1661537	00011	0	0	0	-2.24741278653683	-2.24424476175914	NA	NA	NA
ILMN_1661554	00001	0	0	0	0	0.705142679255355	1729	DIAPH1	diaphanous homolog 1 (Drosophila)
ILMN_1661589	00011	0	0	0	-2.58338511879199	-2.95692159986210	977	CD151	CD151 molecule (Raph blood group)
ILMN_1661593	00001	0	0	0	0	-1.00040224295031	51030	FAM18B	family with sequence similarity 18, member B
ILMN_1661594	00001	0	0	0	0	-0.960615953404123	54980	C2orf42	chromosome 2 open reading frame 42
ILMN_1661595	00011	0	0	0	-1.17050510849498	-1.36330270424683	388722	C1orf53	chromosome 1 open reading frame 53
ILMN_1661596	00001	0	0	0	0	0.782067385222223	28982	FLVCR1	feline leukemia virus subgroup C cellular receptor 1
ILMN_1661599	00110	0	0	1.55564856220379	1.03049655730964	0	54541	DDIT4	DNA-damage-inducible transcript 4
ILMN_1661622	00001	0	0	0	0	0.68449623695075	51256	TBC1D7	TBC1 domain family, member 7
ILMN_1661695	00011	0	0	0	-0.964262549761854	-0.728847430900019	11213	IRAK3	interleukin-1 receptor-associated kinase 3
ILMN_1661708	00100	0	0	0.695560889750705	0	0	NA	NA	NA
ILMN_1661733	01101	0	0.987090189221147	2.85041717013071	0	0.981828953122504	2348	FOLR1	folate receptor 1 (adult)
ILMN_1661755	00011	0	0	0	-2.13931613213436	-2.08771633089953	64855	FAM129B	family with sequence similarity 129, member B
ILMN_1661886	00010	0	0	0	0.661468811466175	0	328	APEX1	APEX nuclease (multifunctional DNA repair enzyme) 1
ILMN_1661940	00011	0	0	0	0.810441240916641	0.658555773474697	23261	CAMTA1	calmodulin binding transcription activator 1
ILMN_1661945	00111	0	0	0.94450547530388	0.668694152254472	0.808125421786082	81892	C14orf156	chromosome 14 open reading frame 156
ILMN_1662038	00011	0	0	0	1.16991255588929	0.904106959781753	9215	LARGE	like-glycosyltransferase
ILMN_1662049	00010	0	0	0	1.09967943304999	0	55326	AGPAT5	1-acylglycerol-3-phosphate O-acyltransferase 5 (lysophosphatidic acid acyltransferase, epsilon)
ILMN_1662065	00001	0	0	0	0	-0.653374369035751	116143	WDR92	WD repeat domain 92
ILMN_1662086	00001	0	0	0	0	0.800611783516375	2978	GUCA1A	guanylate cyclase activator 1A (retina)
ILMN_1662128	00011	0	0	0	-0.621287338999643	-1.07254903592954	57461	ISY1	ISY1 splicing factor homolog (S. cerevisiae)
ILMN_1662198	00011	0	0	0	-1.10181308192943	-0.771907917958467	5905	RANGAP1	Ran GTPase activating protein 1
ILMN_1662306	00011	0	0	0	-0.71325068922862	-1.09038532913562	285282	RABL3	RAB, member of RAS oncogene family-like 3
ILMN_1662316	00001	0	0	0	0	0.732717686519425	65082	VPS33A	vacuolar protein sorting 33 homolog A (S. cerevisiae)
ILMN_1662318	00011	0	0	0	1.00280673034057	1.15392724718718	29080	CCDC59	coiled-coil domain containing 59
ILMN_1662334	00100	0	0	0.705807239993208	0	0	9093	DNAJA3	DnaJ (Hsp40) homolog, subfamily A, member 3
ILMN_1662358	11101	4.86759475750964	5.148088033891	4.76573155849262	0	-1.14279195966471	4599	MX1	myxovirus (influenza virus) resistance 1, interferon-inducible protein p78 (mouse)
ILMN_1662417	00111	0	0	0.807908688017491	1.32885558862858	1.15584934570127	10128	LRPPRC	leucine-rich PPR-motif containing
ILMN_1662419	00011	0	0	0	-2.09293930441359	-2.2001164648928	1346	COX7A1	cytochrome c oxidase subunit VIIa polypeptide 1 (muscle)
ILMN_1662426	00011	0	0	0	-1.82038523493348	-1.52988764002854	1175	AP2S1	adaptor-related protein complex 2, sigma 1 subunit
ILMN_1662438	00011	0	0	0	-0.754631711213225	-0.97747846523622	6647	SOD1	superoxide dismutase 1, soluble
ILMN_1662470	00011	0	0	0	2.07819710354197	2.42986979494608	NA	NA	NA
ILMN_1662587	00010	0	0	0	0.845784257716115	0	375775	PNPLA7	patatin-like phospholipase domain containing 7
ILMN_1662618	00011	0	0	0	-1.41690887329306	-1.21346642610661	8878	SQSTM1	sequestosome 1
ILMN_1662619	00110	0	0	-1.02102469774792	-1.66812997479513	0	7035	TFPI	tissue factor pathway inhibitor (lipoprotein-associated coagulation inhibitor)
ILMN_1662658	01111	0	0.780919476784007	0.787813805267682	0.741409724013732	1.09677522967275	80324	PUS1	pseudouridylate synthase 1
ILMN_1662686	00001	0	0	0	0	-0.738915646179109	10208	USPL1	ubiquitin specific peptidase like 1
ILMN_1662731	00100	0	0	0.757914639167693	0	0	1285	COL4A3	collagen, type IV, alpha 3 (Goodpasture antigen)
ILMN_1662741	00011	0	0	0	0.632889286995466	1.23202052621061	9170	LPAR2	lysophosphatidic acid receptor 2
ILMN_1662768	00001	0	0	0	0	-0.780816660610508	133308	NHEDC2	Na+/H+ exchanger domain containing 2
ILMN_1662846	00001	0	0	0	0	0.808097836586662	26996	GPR160	G protein-coupled receptor 160
ILMN_1662848	00011	0	0	0	-0.74289479878558	-0.978761274535124	79770	TXNDC15	thioredoxin domain containing 15
ILMN_1662932	00001	0	0	0	0	3.66605211653953	3936	LCP1	lymphocyte cytosolic protein 1 (L-plastin)
ILMN_1662963	00010	0	0	0	0.714448812933855	0	84249	PSD2	pleckstrin and Sec7 domain containing 2
ILMN_1662973	00010	0	0	0	-0.758222128076897	0	3732	CD82	CD82 molecule
ILMN_1663035	00010	0	0	0	-0.859316190804428	0	6720	SREBF1	sterol regulatory element binding transcription factor 1
ILMN_1663042	00010	0	0	0	-1.50606759375182	0	6385	SDC4	syndecan 4
ILMN_1663080	00010	0	0	0	1.43522366097412	0	3955	LFNG	LFNG O-fucosylpeptide 3-beta-N-acetylglucosaminyltransferase
ILMN_1663092	01111	0	-0.883410147617775	-0.929710828810281	-2.57449999137691	-1.44078535048279	10370	CITED2	Cbp/p300-interacting transactivator, with Glu/Asp-rich carboxy-terminal domain, 2
ILMN_1663113	01111	0	0.747791302582312	0.689779230017468	1.1326872483133	0.960465622631999	23170	TTLL12	tubulin tyrosine ligase-like family, member 12
ILMN_1663119	00011	0	0	0	0.725965114254953	2.69046667954235	NA	NA	NA
ILMN_1663145	00011	0	0	0	-0.602104465763306	-0.752364733558165	408050	NOMO3	NODAL modulator 3
ILMN_1663160	00010	0	0	0	1.20294285000843	0	NA	NA	NA
ILMN_1663171	00011	0	0	0	0.838049367763781	0.913254426674741	4148	MATN3	matrilin 3
ILMN_1663281	00001	0	0	0	0	0.847612365252777	NA	NA	NA
ILMN_1663347	00100	0	0	1.28354147795577	0	0	9381	OTOF	otoferlin
ILMN_1663383	01010	0	0.762083702402281	0	0.589709001999598	0	25929	GEMIN5	gem (nuclear organelle) associated protein 5
ILMN_1663390	01110	0	-0.852794748275148	-1.31039731810707	-1.06935590270274	0	991	CDC20	cell division cycle 20 homolog (S. cerevisiae)
ILMN_1663401	00011	0	0	0	-2.36225330743384	-2.39402279163575	NA	NA	NA
ILMN_1663444	01101	0	-0.895298675733585	-0.932462792278535	0	-0.775400014934466	64130	LIN7B	lin-7 homolog B (C. elegans)
ILMN_1663486	00001	0	0	0	0	0.763736928955442	11011	TLK2	tousled-like kinase 2
ILMN_1663512	00101	0	0	0.650103218550313	0	0.644931766319372	1329	COX5B	cytochrome c oxidase subunit Vb
ILMN_1663538	00011	0	0	0	1.51090151744234	1.03058748051879	171425	CLYBL	citrate lyase beta like
ILMN_1663605	00010	0	0	0	0.83879017854063	0	63891	RNF123	ring finger protein 123
ILMN_1663616	00001	0	0	0	0	-0.676170417031987	7266	DNAJC7	DnaJ (Hsp40) homolog, subfamily C, member 7
ILMN_1663640	00010	0	0	0	2.59115341415219	0	4128	MAOA	monoamine oxidase A
ILMN_1663667	00010	0	0	0	0.649929480322488	0	80308	FLAD1	FAD1 flavin adenine dinucleotide synthetase homolog (S. cerevisiae)
ILMN_1663787	00011	0	0	0	-0.656150318556659	-0.627216158490753	354	KLK3	kallikrein-related peptidase 3
ILMN_1663858	00011	0	0	0	1.03661931382135	1.15270613095913	57335	ZNF286A	zinc finger protein 286A
ILMN_1663916	00010	0	0	0	0.626567274259561	0	64333	ARHGAP9	Rho GTPase activating protein 9
ILMN_1663954	00001	0	0	0	0	-0.603920576691667	51497	TH1L	TH1-like (Drosophila)
ILMN_1664010	00011	0	0	0	-0.738987900001241	-0.728016037488242	1997	ELF1	E74-like factor 1 (ets domain transcription factor)
ILMN_1664016	00001	0	0	0	0	0.684640649256751	23370	ARHGEF18	Rho/Rac guanine nucleotide exchange factor (GEF) 18
ILMN_1664024	00001	0	0	0	0	0.90900668269356	338	APOB	apolipoprotein B (including Ag(x) antigen)
ILMN_1664028	00001	0	0	0	0	-1.24331170240225	1059	CENPB	centromere protein B, 80kDa
ILMN_1664030	00010	0	0	0	-0.673927449372226	0	81876	RAB1B	RAB1B, member RAS oncogene family
ILMN_1664051	00111	0	0	-0.744705004236062	-0.789078178153474	-1.10663867481163	9117	SEC22C	SEC22 vesicle trafficking protein homolog C (S. cerevisiae)
ILMN_1664068	00011	0	0	0	-1.67627362689211	-1.57517196018996	57222	ERGIC1	endoplasmic reticulum-golgi intermediate compartment (ERGIC) 1
ILMN_1664098	00010	0	0	0	-0.602976495443219	0	10922	FASTK	Fas-activated serine/threonine kinase
ILMN_1664167	01011	0	0.617990724962551	0	0.648627845277201	0.677423908536275	84154	RPF2	ribosome production factor 2 homolog (S. cerevisiae)
ILMN_1664216	00001	0	0	0	0	-1.19378308450665	28512	NKIRAS1	NFKB inhibitor interacting Ras-like 1
ILMN_1664265	00011	0	0	0	0.873405842247204	3.68121969111675	2041	EPHA1	EPH receptor A1
ILMN_1664294	00011	0	0	0	-1.04713823538452	-0.98358928544316	64175	LEPRE1	leucine proline-enriched proteoglycan (leprecan) 1
ILMN_1664303	00010	0	0	0	-1.27900701788832	0	NA	NA	NA
ILMN_1664330	00100	0	0	0.623357788475873	0	0	634	CEACAM1	carcinoembryonic antigen-related cell adhesion molecule 1 (biliary glycoprotein)
ILMN_1664362	00011	0	0	0	-0.82565777995506	-0.745543936215832	84251	SGIP1	SH3-domain GRB2-like (endophilin) interacting protein 1
ILMN_1664367	00001	0	0	0	0	-0.666211224211209	51004	COQ6	coenzyme Q6 homolog, monooxygenase (S. cerevisiae)
ILMN_1664434	00011	0	0	0	1.31904901749923	1.67623195865417	NA	NA	NA
ILMN_1664440	00010	0	0	0	0.637368208806189	0	7158	TP53BP1	tumor protein p53 binding protein 1
ILMN_1664449	00011	0	0	0	-0.750519197357493	-0.933043814660111	29880	ALG5	asparagine-linked glycosylation 5, dolichyl-phosphate beta-glucosyltransferase homolog (S. cerevisiae)
ILMN_1664464	00011	0	0	0	-0.678054544418946	-1.05810048178173	5730	PTGDS	prostaglandin D2 synthase 21kDa (brain)
ILMN_1664516	11101	-1.04543212836831	-1.21243972790625	-1.32798541866255	0	0.642211689260202	1063	CENPF	centromere protein F, 350/400ka (mitosin)
ILMN_1664543	11111	2.14610192539974	1.85678515601652	1.34301967148950	-0.826678164016938	-0.832847677741542	3437	IFIT3	interferon-induced protein with tetratricopeptide repeats 3
ILMN_1664577	00001	0	0	0	0	-0.58685379770124	1738	DLD	dihydrolipoamide dehydrogenase
ILMN_1664614	00010	0	0	0	0.588687336831944	0	2197	FAU	Finkel-Biskis-Reilly murine sarcoma virus (FBR-MuSV) ubiquitously expressed
ILMN_1664641	00011	0	0	0	0.597528991310499	0.842079414469545	NA	NA	NA
ILMN_1664761	00011	0	0	0	-0.667978945414692	-0.85167219323608	51524	TMEM138	transmembrane protein 138
ILMN_1664772	00010	0	0	0	-0.646093151403429	0	493	ATP2B4	ATPase, Ca++ transporting, plasma membrane 4
ILMN_1664798	00001	0	0	0	0	-0.658496245388882	9380	GRHPR	glyoxylate reductase/hydroxypyruvate reductase
ILMN_1664802	00010	0	0	0	0.716422951293001	0	26118	WSB1	WD repeat and SOCS box-containing 1
ILMN_1664833	00011	0	0	0	-0.716566102605906	-0.660614537864369	54534	MRPL50	mitochondrial ribosomal protein L50
ILMN_1664855	00001	0	0	0	0	-0.622897459027298	81706	PPP1R14C	protein phosphatase 1, regulatory (inhibitor) subunit 14C
ILMN_1664861	01110	0	-2.18158086099909	-2.75964486521058	-3.06137937746243	0	3397	ID1	inhibitor of DNA binding 1, dominant negative helix-loop-helix protein
ILMN_1664878	00001	0	0	0	0	1.16157083772218	55655	NLRP2	NLR family, pyrin domain containing 2
ILMN_1664912	00001	0	0	0	0	-0.983614548618654	3590	IL11RA	interleukin 11 receptor, alpha
ILMN_1664920	01111	0	-0.741520116105532	-0.969008916395136	-1.01264033196652	-0.783692064144963	NA	NA	NA
ILMN_1664921	00010	0	0	0	-0.606112100867932	0	5537	PPP6C	protein phosphatase 6, catalytic subunit
ILMN_1664922	01111	0	1.02469581360394	1.32354856342185	0.878593365008614	2.22498994690487	2317	FLNB	filamin B, beta
ILMN_1665004	00011	0	0	0	0.708153604213667	0.62436771361671	22794	CASC3	cancer susceptibility candidate 3
ILMN_1665035	10000	0.830077042863503	0	0	0	0	3861	KRT14	keratin 14
ILMN_1665049	00010	0	0	0	0.680052117745022	0	80208	SPG11	spastic paraplegia 11 (autosomal recessive)
ILMN_1665066	00011	0	0	0	0.716558844276555	0.614392177717207	84273	C4orf14	chromosome 4 open reading frame 14
ILMN_1665095	00010	0	0	0	0.761805359694769	0	26012	NELF	nasal embryonic LHRH factor
ILMN_1665100	11111	-0.698278410519642	-0.950853585513052	-1.30578337797661	-1.65251573130432	-1.73605131553534	5742	PTGS1	prostaglandin-endoperoxide synthase 1 (prostaglandin G/H synthase and cyclooxygenase)
ILMN_1665107	00010	0	0	0	0.713807524693999	0	9270	ITGB1BP1	integrin beta 1 binding protein 1
ILMN_1665117	00011	0	0	0	-0.890000010250297	-0.924017708624834	221477	C6orf89	chromosome 6 open reading frame 89
ILMN_1665205	00001	0	0	0	0	0.853058602630007	339324	ZNF260	zinc finger protein 260
ILMN_1665235	00011	0	0	0	-1.63130971777809	-1.41009786124247	10491	CRTAP	cartilage associated protein
ILMN_1665331	00011	0	0	0	1.15622012379246	1.92468834288124	275	AMT	aminomethyltransferase
ILMN_1665357	00010	0	0	0	0.622172772018514	0	2060	EPS15	epidermal growth factor receptor pathway substrate 15
ILMN_1665384	00110	0	0	-0.641730726210351	-0.669134021151118	0	80851	SH3BP5L	SH3-binding domain protein 5-like
ILMN_1665423	00011	0	0	0	-0.68514172382844	-1.22566672916178	80829	ZFP91	zinc finger protein 91 homolog (mouse)
ILMN_1665425	00011	0	0	0	4.69797315229598	3.60144721315997	56475	RPRM	reprimo, TP53 dependent G2 arrest mediator candidate
ILMN_1665428	00001	0	0	0	0	-0.703295055617682	79792	GSDMD	gasdermin D
ILMN_1665455	00011	0	0	0	-1.31962625048692	-0.79654826703228	123879	DCUN1D3	DCN1, defective in cullin neddylation 1, domain containing 3 (S. cerevisiae)
ILMN_1665483	01111	0	0.860302587735571	0.7610463411745	0.648579315579049	0.65313156414299	9933	KIAA0020	KIAA0020
ILMN_1665510	00001	0	0	0	0	1.35193315593347	54206	ERRFI1	ERBB receptor feedback inhibitor 1
ILMN_1665538	00011	0	0	0	1.21494270219029	1.75813246237092	6502	SKP2	S-phase kinase-associated protein 2 (p45)
ILMN_1665554	00001	0	0	0	0	0.672731199872354	55290	BRF2	BRF2, subunit of RNA polymerase III transcription initiation factor, BRF1-like
ILMN_1665559	01100	0	-0.780351484692309	-1.23293615249070	0	0	1017	CDK2	cyclin-dependent kinase 2
ILMN_1665682	01000	0	0.59956900402575	0	0	0	3601	IL15RA	interleukin 15 receptor, alpha
ILMN_1665691	00010	0	0	0	0.689951646775311	0	89	ACTN3	actinin, alpha 3
ILMN_1665717	00111	0	0	0.747831928000547	0.986056250036837	1.37755801930672	1968	EIF2S3	eukaryotic translation initiation factor 2, subunit 3 gamma, 52kDa
ILMN_1665761	00011	0	0	0	1.02941835756859	0.86861978943676	64919	BCL11B	B-cell CLL/lymphoma 11B (zinc finger protein)
ILMN_1665792	01111	0	-0.935152332112963	-1.35365477012536	-1.4040310901252	-0.997733671523804	NA	NA	NA
ILMN_1665832	01110	0	-1.07346195658255	-1.27931417488463	-1.19480286504597	0	3397	ID1	inhibitor of DNA binding 1, dominant negative helix-loop-helix protein
ILMN_1665865	01111	0	-0.834160901861663	-0.905871208495963	-4.16931224738799	-1.97624879377901	3487	IGFBP4	insulin-like growth factor binding protein 4
ILMN_1665871	00010	0	0	0	0.86411805224126	0	23357	ANGEL1	angel homolog 1 (Drosophila)
ILMN_1665909	00110	0	0	-0.727592294524888	-1.05117818278655	0	3927	LASP1	LIM and SH3 protein 1
ILMN_1665943	00001	0	0	0	0	0.923931119354016	11184	MAP4K1	mitogen-activated protein kinase kinase kinase kinase 1
ILMN_1665945	00011	0	0	0	-0.884888358796434	-0.829206610607635	64746	ACBD3	acyl-Coenzyme A binding domain containing 3
ILMN_1665994	00001	0	0	0	0	2.31199595325692	6490	SILV	silver homolog (mouse)
ILMN_1666004	00011	0	0	0	0.619076043248207	0.78653651139966	8976	WASL	Wiskott-Aldrich syndrome-like
ILMN_1666022	01000	0	-0.824791157475766	0	0	0	NA	NA	NA
ILMN_1666049	00011	0	0	0	0.731763331604412	1.11423353997795	8021	NUP214	nucleoporin 214kDa
ILMN_1666057	00010	0	0	0	0.747186612536051	0	51308	REEP2	receptor accessory protein 2
ILMN_1666076	00010	0	0	0	0.595694117905087	0	50649	ARHGEF4	Rho guanine nucleotide exchange factor (GEF) 4
ILMN_1666178	01111	0	-0.606496882224208	-0.732805858792126	-0.723983298212199	-0.77436159840896	90313	TP53I13	tumor protein p53 inducible protein 13
ILMN_1666191	00100	0	0	0.961944009453235	0	0	26085	KLK13	kallikrein-related peptidase 13
ILMN_1666269	00011	0	0	0	-1.73010815572786	-0.910433569481825	1522	CTSZ	cathepsin Z
ILMN_1666305	00110	0	0	-1.10553110590958	-1.38459115761747	0	1033	CDKN3	cyclin-dependent kinase inhibitor 3
ILMN_1666306	00010	0	0	0	-0.658850456754298	0	402055	SRRD	SRR1 domain containing
ILMN_1666364	00011	0	0	0	0.691956270890534	0.856610404521428	93058	COQ10A	coenzyme Q10 homolog A (S. cerevisiae)
ILMN_1666385	00110	0	0	-0.621593295137471	-0.817004490532584	0	808	CALM3	calmodulin 3 (phosphorylase kinase, delta)
ILMN_1666399	00011	0	0	0	-0.63004443147999	-1.05243520542508	6015	RING1	ring finger protein 1
ILMN_1666409	00001	0	0	0	0	0.837032632247249	5694	PSMB6	proteasome (prosome, macropain) subunit, beta type, 6
ILMN_1666444	00010	0	0	0	-0.817919970797204	0	5937	RBMS1	RNA binding motif, single stranded interacting protein 1
ILMN_1666453	00010	0	0	0	-0.612188132778371	0	6788	STK3	serine/threonine kinase 3 (STE20 homolog, yeast)
ILMN_1666502	00010	0	0	0	1.31808806195084	0	55084	SOBP	sine oculis binding protein homolog (Drosophila)
ILMN_1666503	00111	0	0	0.81626412227324	2.97499626846053	0.898898331174713	27147	DENND2A	DENN/MADD domain containing 2A
ILMN_1666546	00011	0	0	0	-1.53753405746807	-1.36969904539272	11072	DUSP14	dual specificity phosphatase 14
ILMN_1666553	01000	0	1.02015731730331	0	0	0	60386	SLC25A19	solute carrier family 25 (mitochondrial thiamine pyrophosphate carrier), member 19
ILMN_1666597	00001	0	0	0	0	-0.764417890048847	5298	PI4KB	phosphatidylinositol 4-kinase, catalytic, beta
ILMN_1666634	00011	0	0	0	-0.739687276696182	-0.896977997168475	11124	FAF1	Fas (TNFRSF6) associated factor 1
ILMN_1666665	00011	0	0	0	0.91139669149086	0.984116572530039	91522	COL23A1	collagen, type XXIII, alpha 1
ILMN_1666670	00011	0	0	0	-0.95816195421863	-0.754700030037617	9978	RBX1	ring-box 1
ILMN_1666727	00001	0	0	0	0	0.774087153061304	54807	ZNF586	zinc finger protein 586
ILMN_1666775	00111	0	0	-0.654829526108987	-0.89608802412282	-0.876953917872727	775	CACNA1C	calcium channel, voltage-dependent, L type, alpha 1C subunit
ILMN_1666776	00011	0	0	0	2.09697097464053	1.03748751454651	3785	KCNQ2	potassium voltage-gated channel, KQT-like subfamily, member 2
ILMN_1666819	00001	0	0	0	0	-0.780424465719568	23187	PHLDB1	pleckstrin homology-like domain, family B, member 1
ILMN_1666893	00001	0	0	0	0	3.81547997017334	205860	TRIML2	tripartite motif family-like 2
ILMN_1666894	01111	0	-1.00358236501457	-1.49664892618674	-2.64464384789479	-2.56152919293951	1464	CSPG4	chondroitin sulfate proteoglycan 4
ILMN_1666902	00001	0	0	0	0	0.626910776997526	NA	NA	NA
ILMN_1666924	00011	0	0	0	-1.26717817531963	-1.19865934281069	65018	PINK1	PTEN induced putative kinase 1
ILMN_1666933	00010	0	0	0	1.01375237006909	0	9070	ASH2L	ash2 (absent, small, or homeotic)-like (Drosophila)
ILMN_1666976	00010	0	0	0	-0.798732187664669	0	23646	PLD3	phospholipase D family, member 3
ILMN_1667030	00011	0	0	0	0.766833514358199	0.76776349324243	3281	HSBP1	heat shock factor binding protein 1
ILMN_1667034	00010	0	0	0	0.733116570672946	0	55066	PDPR	pyruvate dehydrogenase phosphatase regulatory subunit
ILMN_1667043	01010	0	0.692667373184333	0	1.04330618155609	0	9775	EIF4A3	eukaryotic translation initiation factor 4A3
ILMN_1667050	11111	-0.950559621077847	-1.20531221386343	-1.53237150469941	-1.60634166930656	-1.30925475398486	5631	PRPS1	phosphoribosyl pyrophosphate synthetase 1
ILMN_1667112	00001	0	0	0	0	-0.804152689302344	25793	FBXO7	F-box protein 7
ILMN_1667162	00011	0	0	0	-1.2413193019482	-1.25148846703523	NA	NA	NA
ILMN_1667199	00011	0	0	0	-1.25041076309397	-1.47229264336561	58472	SQRDL	sulfide quinone reductase-like (yeast)
ILMN_1667225	00001	0	0	0	0	-0.855459022342645	5137	PDE1C	phosphodiesterase 1C, calmodulin-dependent 70kDa
ILMN_1667239	01101	0	1.32342563738915	1.05299381771251	0	-1.08899674124453	3628	INPP1	inositol polyphosphate-1-phosphatase
ILMN_1667260	00011	0	0	0	-1.16592526074082	-1.30782237738442	5595	MAPK3	mitogen-activated protein kinase 3
ILMN_1667295	00011	0	0	0	-4.02577842120185	-2.75537831061103	114990	VASN	vasorin
ILMN_1667319	00011	0	0	0	-0.993292098135278	-1.21597545450507	64748	LPPR2	lipid phosphate phosphatase-related protein type 2
ILMN_1667361	00011	0	0	0	-2.58843149022706	-2.53581276421837	51226	COPZ2	coatomer protein complex, subunit zeta 2
ILMN_1667381	00011	0	0	0	3.38172392872533	2.49207729086009	79012	CAMKV	CaM kinase-like vesicle-associated
ILMN_1667429	00001	0	0	0	0	-0.655929284621227	788	SLC25A20	solute carrier family 25 (carnitine/acylcarnitine translocase), member 20
ILMN_1667430	00011	0	0	0	-1.14332919672005	-1.27533257001703	8560	DEGS1	degenerative spermatocyte homolog 1, lipid desaturase (Drosophila)
ILMN_1667476	00011	0	0	0	-2.66668677649454	-1.27447924483336	4055	LTBR	lymphotoxin beta receptor (TNFR superfamily, member 3)
ILMN_1667707	00011	0	0	0	-0.888383708431839	-0.787341596294691	NA	NA	NA
ILMN_1667711	01111	0	2.92250450663021	4.49996062798002	4.19350934593835	4.07211644056666	11145	PLA2G16	phospholipase A2, group XVI
ILMN_1667716	00010	0	0	0	0.641943359908488	0	84336	TMEM101	transmembrane protein 101
ILMN_1667748	00011	0	0	0	-1.44042512092016	-1.32704390535594	341405	ANKRD33	ankyrin repeat domain 33
ILMN_1667790	00011	0	0	0	-0.650034216409165	-0.667889340164853	NA	NA	NA
ILMN_1667825	11011	0.908082676664836	0.87111312576603	0	-0.931892372576398	-1.42543160643560	NA	NA	NA
ILMN_1667839	00001	0	0	0	0	-0.591979965796725	55148	UBR7	ubiquitin protein ligase E3 component n-recognin 7 (putative)
ILMN_1667857	00010	0	0	0	-0.669056872527332	0	84934	C12orf52	chromosome 12 open reading frame 52
ILMN_1667893	00010	0	0	0	-1.30165302687024	0	64759	TNS3	tensin 3
ILMN_1667948	00100	0	0	0.635524535924475	0	0	132671	SPATA18	spermatogenesis associated 18 homolog (rat)
ILMN_1668012	00001	0	0	0	0	0.927804104200208	10165	SLC25A13	solute carrier family 25, member 13 (citrin)
ILMN_1668039	01110	0	1.28678269847835	2.10411148719925	1.37354940314446	0	2995	GYPC	glycophorin C (Gerbich blood group)
ILMN_1668052	00011	0	0	0	0.626872299183868	3.04737582951382	3170	FOXA2	forkhead box A2
ILMN_1668092	00001	0	0	0	0	1.06951938819224	90952	ESAM	endothelial cell adhesion molecule
ILMN_1668194	00001	0	0	0	0	0.90044439390156	114783	LMTK3	lemur tyrosine kinase 3
ILMN_1668345	00011	0	0	0	-1.06349258594577	-2.41040424299256	220323	OAF	OAF homolog (Drosophila)
ILMN_1668374	00010	0	0	0	-1.23510820959144	0	3693	ITGB5	integrin, beta 5
ILMN_1668411	00011	0	0	0	-2.11879247742574	-1.95584898620814	2274	FHL2	four and a half LIM domains 2
ILMN_1668469	00011	0	0	0	0.92910298223325	0.895761399879131	23240	KIAA0922	KIAA0922
ILMN_1668507	00111	0	0	-0.843572790769862	-1.56584425522394	-1.60262826129183	23576	DDAH1	dimethylarginine dimethylaminohydrolase 1
ILMN_1668514	00010	0	0	0	-0.934803738622735	0	23396	PIP5K1C	phosphatidylinositol-4-phosphate 5-kinase, type I, gamma
ILMN_1668521	00100	0	0	1.37242476260412	0	0	3982	LIM2	lens intrinsic membrane protein 2, 19kDa
ILMN_1668535	00011	0	0	0	-0.59836918232085	-0.956978936294416	9929	JOSD1	Josephin domain containing 1
ILMN_1668559	00011	0	0	0	-0.852939086425614	-0.645004101669308	6001	RGS10	regulator of G-protein signaling 10
ILMN_1668605	00011	0	0	0	-0.660414876384453	-0.743069989294892	27163	NAAA	N-acylethanolamine acid amidase
ILMN_1668619	00011	0	0	0	0.869562841334322	0.738533894746513	57613	KIAA1467	KIAA1467
ILMN_1668721	00011	0	0	0	-1.56446870463390	-1.00188999647525	896	CCND3	cyclin D3
ILMN_1668850	00100	0	0	0.785721826904261	0	0	255738	PCSK9	proprotein convertase subtilisin/kexin type 9
ILMN_1668863	00011	0	0	0	1.26776706787716	0.657065056221288	116372	LYPD1	LY6/PLAUR domain containing 1
ILMN_1668969	00001	0	0	0	0	1.21850089679665	83881	MIXL1	Mix1 homeobox-like 1 (Xenopus laevis)
ILMN_1668996	00110	0	0	1.01202713231929	0.698449814479766	0	708	C1QBP	complement component 1, q subcomponent binding protein
ILMN_1669046	00111	0	0	-1.16972432208431	-1.55889489125872	1.05628805359075	94234	FOXQ1	forkhead box Q1
ILMN_1669113	00010	0	0	0	0.685790299855316	0	22809	ATF5	activating transcription factor 5
ILMN_1669119	00011	0	0	0	-0.865735978463363	-0.846859932508364	81851	KRTAP1-1	keratin associated protein 1-1
ILMN_1669142	00011	0	0	0	0.636413892756458	0.925311966922242	80155	NAA15	N(alpha)-acetyltransferase 15, NatA auxiliary subunit
ILMN_1669206	00011	0	0	0	1.12538711536720	0.962533345605594	23019	CNOT1	CCR4-NOT transcription complex, subunit 1
ILMN_1669303	00011	0	0	0	-0.768774778780545	-0.818360288245523	NA	NA	NA
ILMN_1669310	00011	0	0	0	0.670738023857709	0.628017847428733	89941	RHOT2	ras homolog gene family, member T2
ILMN_1669323	00011	0	0	0	-0.884329661839782	-0.811670451885443	25825	BACE2	beta-site APP-cleaving enzyme 2
ILMN_1669362	00011	0	0	0	-4.86662609614062	-2.97011762733113	3489	IGFBP6	insulin-like growth factor binding protein 6
ILMN_1669376	00011	0	0	0	-1.61474718564280	-1.07700639211148	55332	DRAM1	DNA-damage regulated autophagy modulator 1
ILMN_1669410	00001	0	0	0	0	1.00392923868239	1113	CHGA	chromogranin A (parathyroid secretory protein 1)
ILMN_1669456	00011	0	0	0	1.34068072212849	0.951375773037507	4832	NME3	non-metastatic cells 3, protein expressed in
ILMN_1669497	00011	0	0	0	0.585032381099658	0.958948492528629	114884	OSBPL10	oxysterol binding protein-like 10
ILMN_1669502	00011	0	0	0	0.880953311478725	0.849035670995065	1871	E2F3	E2F transcription factor 3
ILMN_1669508	00001	0	0	0	0	-0.808950487222754	54623	PAF1	Paf1, RNA polymerase II associated factor, homolog (S. cerevisiae)
ILMN_1669523	01001	0	-1.48002732770794	0	0	0.876453791516374	2353	FOS	FBJ murine osteosarcoma viral oncogene homolog
ILMN_1669550	00011	0	0	0	1.28395274385234	1.51317073035625	10459	MAD2L2	MAD2 mitotic arrest deficient-like 2 (yeast)
ILMN_1669553	00011	0	0	0	-1.16062807943927	-1.06786147474449	10477	UBE2E3	ubiquitin-conjugating enzyme E2E 3 (UBC4/5 homolog, yeast)
ILMN_1669555	00011	0	0	0	0.87527538238126	1.00419193374941	55578	FAM48A	family with sequence similarity 48, member A
ILMN_1669557	00001	0	0	0	0	0.828262675460478	55057	AIM1L	absent in melanoma 1-like
ILMN_1669584	00011	0	0	0	0.893808907033026	0.906110545441527	3609	ILF3	interleukin enhancer binding factor 3, 90kDa
ILMN_1669598	00011	0	0	0	0.73994275672702	0.899239137592673	51111	SUV420H1	suppressor of variegation 4-20 homolog 1 (Drosophila)
ILMN_1669617	00011	0	0	0	1.50372902792373	0.964252762529053	2887	GRB10	growth factor receptor-bound protein 10
ILMN_1669631	00001	0	0	0	0	-0.805831294417072	2743	GLRB	glycine receptor, beta
ILMN_1669633	00010	0	0	0	0.70310658221973	0	52	ACP1	acid phosphatase 1, soluble
ILMN_1669667	00011	0	0	0	-0.948308510363513	-0.884346407544139	64236	PDLIM2	PDZ and LIM domain 2 (mystique)
ILMN_1669696	00001	0	0	0	0	0.648677655362441	NA	NA	NA
ILMN_1669709	00011	0	0	0	0.771148396106614	0.589471261836247	66000	TMEM108	transmembrane protein 108
ILMN_1669788	00010	0	0	0	-0.741332282498934	0	256281	NUDT14	nudix (nucleoside diphosphate linked moiety X)-type motif 14
ILMN_1669818	00001	0	0	0	0	-0.754161873356066	2098	ESD	esterase D/formylglutathione hydrolase
ILMN_1669831	01111	0	0.623703242203035	0.585703330514399	1.48279279622414	0.933585350461767	116843	C6orf192	chromosome 6 open reading frame 192
ILMN_1669878	00011	0	0	0	0.883907654092528	0.757726903527866	2990	GUSB	glucuronidase, beta
ILMN_1669905	00011	0	0	0	1.31754068189481	2.20358994958326	167227	DCP2	DCP2 decapping enzyme homolog (S. cerevisiae)
ILMN_1669928	00001	0	0	0	0	0.637356793312033	27237	ARHGEF16	Rho guanine exchange factor (GEF) 16
ILMN_1669931	00010	0	0	0	-0.592047266466377	0	56889	TM9SF3	transmembrane 9 superfamily member 3
ILMN_1669982	00011	0	0	0	-1.27280961977227	-1.26288333597513	114800	CCDC85A	coiled-coil domain containing 85A
ILMN_1670000	00011	0	0	0	-0.801830808312314	-1.26285194740184	55827	DCAF6	DDB1 and CUL4 associated factor 6
ILMN_1670037	00011	0	0	0	-1.19647964591009	-1.3164959525853	5441	POLR2L	polymerase (RNA) II (DNA directed) polypeptide L, 7.6kDa
ILMN_1670130	00001	0	0	0	0	2.72061798390171	1820	ARID3A	AT rich interactive domain 3A (BRIGHT-like)
ILMN_1670134	00010	0	0	0	0.624670823012607	0	3992	FADS1	fatty acid desaturase 1
ILMN_1670145	01011	0	-0.893839898141447	0	-0.674276963771435	-0.734062081877212	1687	DFNA5	deafness, autosomal dominant 5
ILMN_1670218	00001	0	0	0	0	0.767759135107646	NA	NA	NA
ILMN_1670272	00111	0	0	-0.73168008465914	-2.20977530140233	-2.19015680338474	26020	LRP10	low density lipoprotein receptor-related protein 10
ILMN_1670305	00011	0	0	0	-1.18150900686516	-0.732033999519259	710	SERPING1	serpin peptidase inhibitor, clade G (C1 inhibitor), member 1
ILMN_1670306	00011	0	0	0	1.20728872144070	1.22598966446457	117156	SCGB3A2	secretoglobin, family 3A, member 2
ILMN_1670308	00010	0	0	0	1.43682936404442	0	2824	GPM6B	glycoprotein M6B
ILMN_1670325	00011	0	0	0	1.76088495931969	0.73207158477326	NA	NA	NA
ILMN_1670379	00011	0	0	0	-0.957365211854196	-1.43466263850648	84168	ANTXR1	anthrax toxin receptor 1
ILMN_1670398	00010	0	0	0	0.783928218105302	0	613	BCR	breakpoint cluster region
ILMN_1670439	00011	0	0	0	-0.668794442754516	-0.827937056344334	84248	FYTTD1	forty-two-three domain containing 1
ILMN_1670490	00011	0	0	0	3.49015911163618	3.00649801104156	10630	PDPN	podoplanin
ILMN_1670542	00011	0	0	0	-1.07047470277478	-1.45552158715271	204	AK2	adenylate kinase 2
ILMN_1670561	00011	0	0	0	-0.945169915795887	-0.615629305676451	90843	TCEAL8	transcription elongation factor A (SII)-like 8
ILMN_1670609	00011	0	0	0	-0.803151370476806	-0.625277445839185	475	ATOX1	ATX1 antioxidant protein 1 homolog (yeast)
ILMN_1670638	00001	0	0	0	0	0.833168490247001	26207	PITPNC1	phosphatidylinositol transfer protein, cytoplasmic 1
ILMN_1670708	00011	0	0	0	-1.79758278998901	-1.18052105728967	2159	F10	coagulation factor X
ILMN_1670718	00010	0	0	0	1.43242026656802	0	125704	FAM69C	family with sequence similarity 69, member C
ILMN_1670796	00011	0	0	0	-0.792313573621481	-0.682378632758168	5394	EXOSC10	exosome component 10
ILMN_1670801	00011	0	0	0	-0.604295667097656	-0.587920720154411	NA	NA	NA
ILMN_1670807	00011	0	0	0	2.63699518949257	3.21523206384495	157638	FAM84B	family with sequence similarity 84, member B
ILMN_1670817	11100	0.789960412519331	1.09850085131709	0.753843891444792	0	0	80273	GRPEL1	GrpE-like 1, mitochondrial (E. coli)
ILMN_1670870	00011	0	0	0	-2.18189252533548	-2.07951748638249	214	ALCAM	activated leukocyte cell adhesion molecule
ILMN_1670881	00001	0	0	0	0	0.929898760643456	NA	NA	NA
ILMN_1670899	00010	0	0	0	1.42584527616209	0	2201	FBN2	fibrillin 2
ILMN_1670925	00001	0	0	0	0	1.02855889554312	NA	NA	NA
ILMN_1670926	00011	0	0	0	0.928076862242394	2.20540064781853	51363	CHST15	carbohydrate (N-acetylgalactosamine 4-sulfate 6-O) sulfotransferase 15
ILMN_1670948	00010	0	0	0	-0.69649025960851	0	90121	TSR2	TSR2, 20S rRNA accumulation, homolog (S. cerevisiae)
ILMN_1671028	00001	0	0	0	0	-0.612147394343793	9967	THRAP3	thyroid hormone receptor associated protein 3
ILMN_1671046	00011	0	0	0	-1.30380543531015	-1.27283421191973	3316	HSPB2	heat shock 27kDa protein 2
ILMN_1671058	00001	0	0	0	0	0.681399965649812	1045	CDX2	caudal type homeobox 2
ILMN_1671076	00010	0	0	0	0.618417702816178	0	577	BAI3	brain-specific angiogenesis inhibitor 3
ILMN_1671092	00001	0	0	0	0	1.39121141657209	64321	SOX17	SRY (sex determining region Y)-box 17
ILMN_1671116	00101	0	0	-0.653266493701178	0	-0.744295906487091	152002	C3orf21	chromosome 3 open reading frame 21
ILMN_1671142	00111	0	0	-1.04081285220506	-1.33107047166310	-1.24433535457003	8111	GPR68	G protein-coupled receptor 68
ILMN_1671149	00001	0	0	0	0	-2.31457869254404	55384	MEG3	maternally expressed 3 (non-protein coding)
ILMN_1671151	00010	0	0	0	0.677255363324169	0	NA	NA	NA
ILMN_1671250	00011	0	0	0	-1.14849388114949	-0.840790332647671	25932	CLIC4	chloride intracellular channel 4
ILMN_1671257	01111	0	0.657387093969332	0.755510072336657	1.05319559726820	0.990189796182973	1736	DKC1	dyskeratosis congenita 1, dyskerin
ILMN_1671263	00011	0	0	0	0.704310130983076	1.56986442499632	8912	CACNA1H	calcium channel, voltage-dependent, T type, alpha 1H subunit
ILMN_1671295	00011	0	0	0	0.699535000339186	0.752605238686633	83643	CCDC3	coiled-coil domain containing 3
ILMN_1671314	00001	0	0	0	0	-0.617944668544206	8409	UXT	ubiquitously-expressed transcript
ILMN_1671326	00010	0	0	0	0.8021742071608	0	26523	EIF2C1	eukaryotic translation initiation factor 2C, 1
ILMN_1671353	01000	0	0.676537879681362	0	0	0	3592	IL12A	interleukin 12A (natural killer cell stimulatory factor 1, cytotoxic lymphocyte maturation factor 1, p35)
ILMN_1671365	00111	0	0	2.33593996952550	2.36823375196638	2.53442740894159	5625	PRODH	proline dehydrogenase (oxidase) 1
ILMN_1671392	00010	0	0	0	1.96252051046419	0	3754	KCNF1	potassium voltage-gated channel, subfamily F, member 1
ILMN_1671404	11111	0.752823323084483	0.7319471918366	0.655932235295058	1.94274127276050	1.82331705544874	6840	SVIL	supervillin
ILMN_1671473	00011	0	0	0	-0.978938359131968	-0.919369174412078	30845	EHD3	EH-domain containing 3
ILMN_1671478	11111	1.55001321517935	1.28321353191891	1.93604722392887	4.35809233601178	2.77281561934355	1152	CKB	creatine kinase, brain
ILMN_1671486	00011	0	0	0	2.07882218574111	1.38663518217412	9455	HOMER2	homer homolog 2 (Drosophila)
ILMN_1671489	00010	0	0	0	0.674240869333756	0	5091	PC	pyruvate carboxylase
ILMN_1671494	00001	0	0	0	0	0.810641096218347	8078	USP5	ubiquitin specific peptidase 5 (isopeptidase T)
ILMN_1671516	00010	0	0	0	-0.591759719936325	0	9541	CIR1	corepressor interacting with RBPJ, 1
ILMN_1671557	00001	0	0	0	0	-0.721528539943757	7262	PHLDA2	pleckstrin homology-like domain, family A, member 2
ILMN_1671565	00110	0	0	1.90479556959794	2.01283787252678	0	8635	RNASET2	ribonuclease T2
ILMN_1671583	00011	0	0	0	1.94085376009415	0.96889708023442	23608	MKRN1	makorin ring finger protein 1
ILMN_1671703	01011	0	-1.61232228694587	0	-2.53758873537393	-2.38153790675182	59	ACTA2	actin, alpha 2, smooth muscle, aorta
ILMN_1671731	00011	0	0	0	-1.15655755336847	-1.13856525647810	60370	AVPI1	arginine vasopressin-induced 1
ILMN_1671777	00011	0	0	0	1.55311836018364	1.78011311092046	2258	FGF13	fibroblast growth factor 13
ILMN_1671791	00010	0	0	0	0.936747006541845	0	5106	PCK2	phosphoenolpyruvate carboxykinase 2 (mitochondrial)
ILMN_1671809	00011	0	0	0	1.17691129303658	0.704382987433393	NA	NA	NA
ILMN_1671839	00010	0	0	0	0.689851550115664	0	9013	TAF1C	TATA box binding protein (TBP)-associated factor, RNA polymerase I, C, 110kDa
ILMN_1671843	10010	-0.925004280860362	0	0	0.750889285131091	0	84722	PSRC1	proline/serine-rich coiled-coil 1
ILMN_1671885	00010	0	0	0	-0.780524792573546	0	8079	MLF2	myeloid leukemia factor 2
ILMN_1671891	00001	0	0	0	0	-0.788430468102901	55022	PID1	phosphotyrosine interaction domain containing 1
ILMN_1671895	00001	0	0	0	0	1.14242033496559	79898	ZNF613	zinc finger protein 613
ILMN_1671911	00011	0	0	0	1.3290595530158	1.14060905206387	9112	MTA1	metastasis associated 1
ILMN_1672080	00001	0	0	0	0	1.02914571954553	2063	NR2F6	nuclear receptor subfamily 2, group F, member 6
ILMN_1672091	00010	0	0	0	0.686839958957198	0	3233	HOXD4	homeobox D4
ILMN_1672094	00010	0	0	0	1.77095382377737	0	1745	DLX1	distal-less homeobox 1
ILMN_1672102	00010	0	0	0	1.93730072239416	0	5787	PTPRB	protein tyrosine phosphatase, receptor type, B
ILMN_1672121	00010	0	0	0	1.15547603556804	0	387856	C12orf68	chromosome 12 open reading frame 68
ILMN_1672191	00001	0	0	0	0	-0.976172431033058	515	ATP5F1	ATP synthase, H+ transporting, mitochondrial F0 complex, subunit B1
ILMN_1672295	00001	0	0	0	0	0.962214851025308	80149	ZC3H12A	zinc finger CCCH-type containing 12A
ILMN_1672350	00011	0	0	0	2.48104652462868	0.779955483804491	58494	JAM2	junctional adhesion molecule 2
ILMN_1672486	00011	0	0	0	1.17679443236544	0.689094753373861	6934	TCF7L2	transcription factor 7-like 2 (T-cell specific, HMG-box)
ILMN_1672503	00010	0	0	0	0.944637246143621	0	1808	DPYSL2	dihydropyrimidinase-like 2
ILMN_1672536	00011	0	0	0	-4.20619070934037	-2.39777429552217	2192	FBLN1	fibulin 1
ILMN_1672547	00100	0	0	-0.692640011758243	0	0	4650	MYO9B	myosin IXB
ILMN_1672589	00011	0	0	0	1.00823897212558	1.32198684247826	10509	SEMA4B	sema domain, immunoglobulin domain (Ig), transmembrane domain (TM) and short cytoplasmic domain, (semaphorin) 4B
ILMN_1672605	00010	0	0	0	1.48989226752076	0	222166	C7orf41	chromosome 7 open reading frame 41
ILMN_1672611	00011	0	0	0	-2.52046599362301	-1.41125470733677	1009	CDH11	cadherin 11, type 2, OB-cadherin (osteoblast)
ILMN_1672650	00011	0	0	0	-0.85740477014219	-0.67252241341739	5315	PKM2	pyruvate kinase, muscle
ILMN_1672660	00101	0	0	1.11234714766828	0	2.27674548536256	4155	MBP	myelin basic protein
ILMN_1672662	00110	0	0	-0.8926970163605	-1.04585310688904	0	6574	SLC20A1	solute carrier family 20 (phosphate transporter), member 1
ILMN_1672720	01101	0	0.616097273661696	0.955085253581787	0	-0.917303113712575	8492	PRSS12	protease, serine, 12 (neurotrypsin, motopsin)
ILMN_1672728	00010	0	0	0	0.825477132780446	0	54442	KCTD5	potassium channel tetramerisation domain containing 5
ILMN_1672743	00011	0	0	0	1.32172264863954	1.02494148984851	55713	ZNF334	zinc finger protein 334
ILMN_1672807	01100	0	0.743420017350284	0.908631170609227	0	0	11238	CA5B	carbonic anhydrase VB, mitochondrial
ILMN_1672843	00001	0	0	0	0	-0.644281822047072	26269	FBXO8	F-box protein 8
ILMN_1672908	00011	0	0	0	-2.19673466509073	-1.32877454778168	7291	TWIST1	twist homolog 1 (Drosophila)
ILMN_1673023	00011	0	0	0	1.38169902748370	1.68742282291907	57634	EP400	E1A binding protein p400
ILMN_1673111	00010	0	0	0	0.604520921750858	0	79042	TSEN34	tRNA splicing endonuclease 34 homolog (S. cerevisiae)
ILMN_1673138	01110	0	0.65145848143243	0.681472664644103	0.677733730384254	0	10009	ZBTB33	zinc finger and BTB domain containing 33
ILMN_1673232	00110	0	0	1.06138526510024	0.907928079089058	0	10715	LASS1	LAG1 homolog, ceramide synthase 1
ILMN_1673275	00011	0	0	0	1.14404707662527	1.02325461304393	6399	TRAPPC2	trafficking protein particle complex 2
ILMN_1673305	00011	0	0	0	-1.93178268433529	-1.40182108395081	389	RHOC	ras homolog gene family, member C
ILMN_1673352	01110	0	1.06826430385606	0.863811862899883	-0.916023986468156	0	10581	IFITM2	interferon induced transmembrane protein 2 (1-8D)
ILMN_1673363	00001	0	0	0	0	-2.57259924009664	976	CD97	CD97 molecule
ILMN_1673376	00010	0	0	0	0.661670751242483	0	6904	TBCD	tubulin folding cofactor D
ILMN_1673380	00011	0	0	0	-1.59609934722080	-2.27650730914516	55970	GNG12	guanine nucleotide binding protein (G protein), gamma 12
ILMN_1673478	00001	0	0	0	0	-1.01977441116390	51306	FAM13B	family with sequence similarity 13, member B
ILMN_1673491	00001	0	0	0	0	1.18083244863032	9227	LRAT	lecithin retinol acyltransferase (phosphatidylcholine--retinol O-acyltransferase)
ILMN_1673509	00100	0	0	0.819855756258743	0	0	6158	RPL28	ribosomal protein L28
ILMN_1673518	00011	0	0	0	0.711138394610556	0.619667710688597	NA	NA	NA
ILMN_1673522	00100	0	0	1.36420702585205	0	0	55034	MOCOS	molybdenum cofactor sulfurase
ILMN_1673529	00010	0	0	0	0.623354012765942	0	85007	AGXT2L2	alanine-glyoxylate aminotransferase 2-like 2
ILMN_1673548	00111	0	0	1.24318997706699	0.735508209524958	0.937024044027834	29094	HSPC159	galectin-related protein
ILMN_1673566	01111	0	-0.817262228465271	-1.28093250308987	-2.06619957401857	-1.88159600811345	9510	ADAMTS1	ADAM metallopeptidase with thrombospondin type 1 motif, 1
ILMN_1673604	00011	0	0	0	-0.937671492688754	-1.15969349606676	25844	YIPF3	Yip1 domain family, member 3
ILMN_1673639	00111	0	0	-0.73163831860335	-1.84994585667958	-1.82917581266678	25890	ABI3BP	ABI family, member 3 (NESH) binding protein
ILMN_1673673	00101	0	0	-1.30194482317556	0	-1.48731314027530	55872	PBK	PDZ binding kinase
ILMN_1673682	00001	0	0	0	0	0.787114184442963	54815	GATAD2A	GATA zinc finger domain containing 2A
ILMN_1673704	00011	0	0	0	2.56244599102272	1.34871272740217	9118	INA	internexin neuronal intermediate filament protein, alpha
ILMN_1673711	01011	0	1.06629729223631	0	1.55453350406222	1.67038315852827	3326	HSP90AB1	heat shock protein 90kDa alpha (cytosolic), class B member 1
ILMN_1673769	00001	0	0	0	0	0.97383439814778	3755	KCNG1	potassium voltage-gated channel, subfamily G, member 1
ILMN_1673788	00100	0	0	0.728774317228801	0	0	55573	CDV3	CDV3 homolog (mouse)
ILMN_1673795	00011	0	0	0	0.773870708990058	1.62948987695300	3295	HSD17B4	hydroxysteroid (17-beta) dehydrogenase 4
ILMN_1673798	00011	0	0	0	0.810073284565998	0.726959807743347	5498	PPOX	protoporphyrinogen oxidase
ILMN_1673820	00010	0	0	0	1.19938609208994	0	6596	HLTF	helicase-like transcription factor
ILMN_1673880	11111	-0.935593496221115	-1.00707816701712	-0.84259320558948	-2.49220736981911	-2.22523342288131	2202	EFEMP1	EGF-containing fibulin-like extracellular matrix protein 1
ILMN_1673899	00100	0	0	-0.827059654295317	0	0	79850	FAM57A	family with sequence similarity 57, member A
ILMN_1673936	00001	0	0	0	0	0.596417803771731	8570	KHSRP	KH-type splicing regulatory protein
ILMN_1673962	00001	0	0	0	0	0.87407003065851	23165	NUP205	nucleoporin 205kDa
ILMN_1673991	00011	0	0	0	0.611018786465477	0.723679109064518	471	ATIC	5-aminoimidazole-4-carboxamide ribonucleotide formyltransferase/IMP cyclohydrolase
ILMN_1674034	00111	0	0	-0.662283460509077	-1.20834286861937	-1.87592762164123	9555	H2AFY	H2A histone family, member Y
ILMN_1674038	00010	0	0	0	-0.866016786581504	0	1509	CTSD	cathepsin D
ILMN_1674063	11111	4.23330255990272	4.53327234995108	3.80076087730992	-1.06083274530560	-1.16198759600905	NA	NA	NA
ILMN_1674135	00011	0	0	0	0.762518702550633	1.08785283258473	9649	RALGPS1	Ral GEF with PH domain and SH3 binding motif 1
ILMN_1674236	00011	0	0	0	-2.39461594008247	-1.47627392907464	3315	HSPB1	heat shock 27kDa protein 1
ILMN_1674243	00011	0	0	0	-1.96387743433994	-0.65717917348103	NA	NA	NA
ILMN_1674297	00011	0	0	0	-0.718455878074412	-0.752030308594303	29915	HCFC2	host cell factor C2
ILMN_1674302	00011	0	0	0	1.22592041990771	0.98391046785619	5471	PPAT	phosphoribosyl pyrophosphate amidotransferase
ILMN_1674337	00011	0	0	0	-0.87025254164047	-0.91241101112952	2286	FKBP2	FK506 binding protein 2, 13kDa
ILMN_1674344	00001	0	0	0	0	0.985138481284666	84552	PARD6G	par-6 partitioning defective 6 homolog gamma (C. elegans)
ILMN_1674380	00011	0	0	0	0.679317507618949	0.701471659957797	7220	TRPC1	transient receptor potential cation channel, subfamily C, member 1
ILMN_1674385	00001	0	0	0	0	-0.670073866189014	10971	YWHAQ	tyrosine 3-monooxygenase/tryptophan 5-monooxygenase activation protein, theta polypeptide
ILMN_1674386	00010	0	0	0	-0.694236301675414	0	5307	PITX1	paired-like homeodomain 1
ILMN_1674498	00010	0	0	0	0.651914659729094	0	340277	C7orf46	chromosome 7 open reading frame 46
ILMN_1674560	00001	0	0	0	0	0.587171958468645	57704	GBA2	glucosidase, beta (bile acid) 2
ILMN_1674609	00011	0	0	0	-1.24352771904526	-1.16524245642403	1212	CLTB	clathrin, light chain (Lcb)
ILMN_1674620	00001	0	0	0	0	-0.941338425008146	8910	SGCE	sarcoglycan, epsilon
ILMN_1674650	00001	0	0	0	0	-0.653348687647473	54981	C9orf95	chromosome 9 open reading frame 95
ILMN_1674661	01100	0	-1.03275662749700	-0.794189145925088	0	0	1153	CIRBP	cold inducible RNA binding protein
ILMN_1674662	00001	0	0	0	0	0.618409049537934	90381	C15orf42	chromosome 15 open reading frame 42
ILMN_1674719	00011	0	0	0	-0.777752107965089	-0.676162529485605	4811	NID1	nidogen 1
ILMN_1674759	00100	0	0	0.77865971656538	0	0	254531	LPCAT4	lysophosphatidylcholine acyltransferase 4
ILMN_1674785	00011	0	0	0	0.670882848517421	0.83998282293306	1280	COL2A1	collagen, type II, alpha 1
ILMN_1674811	11000	1.56286087350359	1.23083737903351	0	0	0	8638	OASL	2'-5'-oligoadenylate synthetase-like
ILMN_1674817	00011	0	0	0	1.55012154502027	1.09663594272253	79762	C1orf115	chromosome 1 open reading frame 115
ILMN_1674874	00010	0	0	0	0.622661398131518	0	10227	MFSD10	major facilitator superfamily domain containing 10
ILMN_1674908	00001	0	0	0	0	1.78316331994408	3215	HOXB5	homeobox B5
ILMN_1674934	00011	0	0	0	-1.934531052018	-1.93260832415633	2295	FOXF2	forkhead box F2
ILMN_1674941	01010	0	-0.688629512321041	0	-0.791238697553272	0	196527	ANO6	anoctamin 6
ILMN_1674984	00011	0	0	0	-0.849762995739898	-0.919667928262119	1902	LPAR1	lysophosphatidic acid receptor 1
ILMN_1674985	00101	0	0	0.710714859191777	0	0.78062234296215	55092	TMEM51	transmembrane protein 51
ILMN_1675062	01111	0	-0.964408567095694	-1.64336006858572	-2.93660434626628	-1.19945663178679	10398	MYL9	myosin, light chain 9, regulatory
ILMN_1675085	00011	0	0	0	-0.775775849592062	-0.721925129728188	55236	UBA6	ubiquitin-like modifier activating enzyme 6
ILMN_1675106	00011	0	0	0	-0.773003474521333	-0.701286796317421	78992	YIPF2	Yip1 domain family, member 2
ILMN_1675117	00011	0	0	0	-0.687080955372704	-0.78156292023273	51170	HSD17B11	hydroxysteroid (17-beta) dehydrogenase 11
ILMN_1675258	00011	0	0	0	1.25318740137181	1.48352125804723	NA	NA	NA
ILMN_1675268	00011	0	0	0	2.84216275170923	1.74316182952949	4038	LRP4	low density lipoprotein receptor-related protein 4
ILMN_1675406	00111	0	0	-0.594622291314177	-0.707789557933724	-0.802080650033307	84513	PPAPDC1B	phosphatidic acid phosphatase type 2 domain containing 1B
ILMN_1675448	00011	0	0	0	-0.985523202458998	-0.982816389330946	677	ZFP36L1	zinc finger protein 36, C3H type-like 1
ILMN_1675501	00010	0	0	0	-0.654249207574091	0	205564	SENP5	SUMO1/sentrin specific peptidase 5
ILMN_1675640	11100	2.27459495719912	2.59240023453946	2.02648045533226	0	0	4938	OAS1	2',5'-oligoadenylate synthetase 1, 40/46kDa
ILMN_1675656	00100	0	0	0.676555057175859	0	0	8495	PPFIBP2	PTPRF interacting protein, binding protein 2 (liprin beta 2)
ILMN_1675788	00001	0	0	0	0	-0.659463001316998	NA	NA	NA
ILMN_1675797	00010	0	0	0	0.694138386255908	0	54749	EPDR1	ependymin related protein 1 (zebrafish)
ILMN_1675844	00011	0	0	0	-1.65952508135254	-1.59935606996711	9948	WDR1	WD repeat domain 1
ILMN_1675848	01110	0	-0.695738902934275	-0.765064083539249	-1.13089249623160	0	10627	MYL12A	myosin, light chain 12A, regulatory, non-sarcomeric
ILMN_1675857	00001	0	0	0	0	2.03459501364802	1288	COL4A6	collagen, type IV, alpha 6
ILMN_1675939	00011	0	0	0	0.688338708914804	0.645503596080998	NA	NA	NA
ILMN_1675947	00100	0	0	0.748914488379478	0	0	4504	MT3	metallothionein 3
ILMN_1675992	11100	0.666094847034639	0.972268224256576	0.967185714878108	0	0	667	DST	dystonin
ILMN_1676058	00001	0	0	0	0	0.671799142575073	55110	MAGOHB	mago-nashi homolog B (Drosophila)
ILMN_1676088	01111	0	-0.959485605221158	-1.42182981179968	-2.56608107182964	-2.17911771541263	253827	MSRB3	methionine sulfoxide reductase B3
ILMN_1676099	00011	0	0	0	-1.19577864417868	-1.19506450511311	10417	SPON2	spondin 2, extracellular matrix protein
ILMN_1676159	00011	0	0	0	1.49975300983680	1.70432774485196	51765	RP6-213H19.1	serine/threonine protein kinase MST4
ILMN_1676191	00001	0	0	0	0	0.644113265324249	NA	NA	NA
ILMN_1676197	00111	0	0	-0.626934360786452	-0.634747741563194	-1.06243726990128	84918	LRP11	low density lipoprotein receptor-related protein 11
ILMN_1676213	11111	-0.710649674621964	-1.20111349151144	-1.47320477315383	-3.28574754677674	-2.07508392862256	27286	SRPX2	sushi-repeat-containing protein, X-linked 2
ILMN_1676215	00001	0	0	0	0	0.603418070081747	1740	DLG2	discs, large homolog 2 (Drosophila)
ILMN_1676289	00010	0	0	0	2.26929334007439	0	4684	NCAM1	neural cell adhesion molecule 1
ILMN_1676322	00001	0	0	0	0	0.710290497751394	126695	C1orf172	chromosome 1 open reading frame 172
ILMN_1676358	00001	0	0	0	0	-0.659110996143959	5899	RALB	v-ral simian leukemia viral oncogene homolog B (ras related; GTP binding protein)
ILMN_1676361	01111	0	-0.696733520336084	-1.32753681337673	-2.53437108330262	-2.14453716503189	58504	ARHGAP22	Rho GTPase activating protein 22
ILMN_1676393	00010	0	0	0	0.616318059582724	0	516	ATP5G1	ATP synthase, H+ transporting, mitochondrial F0 complex, subunit C1 (subunit 9)
ILMN_1676448	00010	0	0	0	-0.661204132675824	0	57590	WDFY1	WD repeat and FYVE domain containing 1
ILMN_1676449	00111	0	0	-1.20181366318118	-2.22670428025794	-1.80992796325416	9353	SLIT2	slit homolog 2 (Drosophila)
ILMN_1676504	00110	0	0	1.64364714646098	2.74583723117773	0	388394	RPRML	reprimo-like
ILMN_1676515	00001	0	0	0	0	-1.11209864359273	3614	IMPDH1	IMP (inosine monophosphate) dehydrogenase 1
ILMN_1676528	01101	0	0.6873072529705	0.591220825791686	0	-0.600718939045736	11118	BTN3A2	butyrophilin, subfamily 3, member A2
ILMN_1676548	11110	0.700971531631517	0.973750816720363	0.649130134390903	0.91033800881127	0	28969	BZW2	basic leucine zipper and W2 domains 2
ILMN_1676602	11100	1.5141273710742	2.45694119678945	3.43683039563768	0	0	57709	SLC7A14	solute carrier family 7 (cationic amino acid transporter, y+ system), member 14
ILMN_1676611	00011	0	0	0	-0.614857155117649	-0.701499008067394	29085	PHPT1	phosphohistidine phosphatase 1
ILMN_1676616	00011	0	0	0	2.39755133799852	1.35018078098453	5803	PTPRZ1	protein tyrosine phosphatase, receptor-type, Z polypeptide 1
ILMN_1676663	00111	0	0	-0.983508919562446	-3.35952162154894	-3.66111692288941	4982	TNFRSF11B	tumor necrosis factor receptor superfamily, member 11b
ILMN_1676665	00001	0	0	0	0	-0.621136274011572	404093	CUEDC1	CUE domain containing 1
ILMN_1676709	00010	0	0	0	1.37884292226210	0	NA	NA	NA
ILMN_1676725	00011	0	0	0	-0.667378458656828	-0.70474143904285	79098	C1orf116	chromosome 1 open reading frame 116
ILMN_1676728	01000	0	0.58806812679579	0	0	0	65989	DLK2	delta-like 2 homolog (Drosophila)
ILMN_1676749	00010	0	0	0	1.34092230638922	0	NA	NA	NA
ILMN_1676799	00011	0	0	0	-0.645486104244684	-0.615804784660048	4236	MFAP1	microfibrillar-associated protein 1
ILMN_1676842	00010	0	0	0	0.81698363155594	0	9044	BTAF1	BTAF1 RNA polymerase II, B-TFIID transcription factor-associated, 170kDa (Mot1 homolog, S. cerevisiae)
ILMN_1676891	01001	0	-0.73194145116635	0	0	-0.878383550382253	23097	CDK19	cyclin-dependent kinase 19
ILMN_1676893	00010	0	0	0	-0.895232613144541	0	109	ADCY3	adenylate cyclase 3
ILMN_1676897	01100	0	0.806389836208803	1.4058563191865	0	0	NA	NA	NA
ILMN_1676899	00011	0	0	0	1.27980577458814	0.859029723967911	55689	YEATS2	YEATS domain containing 2
ILMN_1676905	00010	0	0	0	0.59329173644165	0	91151	TIGD7	tigger transposable element derived 7
ILMN_1676946	00010	0	0	0	0.824924944846206	0	10947	AP3M2	adaptor-related protein complex 3, mu 2 subunit
ILMN_1676955	00001	0	0	0	0	-0.70504126100205	7297	TYK2	tyrosine kinase 2
ILMN_1677038	00011	0	0	0	-2.12121453978281	-1.25340627043594	79974	C7orf58	chromosome 7 open reading frame 58
ILMN_1677043	00001	0	0	0	0	-1.10706225606559	8574	AKR7A2	aldo-keto reductase family 7, member A2 (aflatoxin aldehyde reductase)
ILMN_1677080	00001	0	0	0	0	-0.69795543721178	56912	C11orf60	chromosome 11 open reading frame 60
ILMN_1677098	00100	0	0	1.01090066493569	0	0	388403	YPEL2	yippee-like 2 (Drosophila)
ILMN_1677113	00100	0	0	1.09317629440932	0	0	9025	RNF8	ring finger protein 8
ILMN_1677138	00011	0	0	0	-1.39260588498449	-1.43449824993419	548644	POLR2J3	polymerase (RNA) II (DNA directed) polypeptide J3
ILMN_1677198	00011	0	0	0	-3.14531174370914	-3.28119912666266	NA	NA	NA
ILMN_1677200	01111	0	1.2880554000272	2.06759596820271	2.88033861335475	2.07904634766786	26999	CYFIP2	cytoplasmic FMR1 interacting protein 2
ILMN_1677261	00001	0	0	0	0	1.23251628686045	11178	LZTS1	leucine zipper, putative tumor suppressor 1
ILMN_1677273	00010	0	0	0	0.787718019177372	0	7054	TH	tyrosine hydroxylase
ILMN_1677292	01111	0	-1.17837041621761	-1.6123539756489	-1.17209861920482	-1.60468552384515	90355	C5orf30	chromosome 5 open reading frame 30
ILMN_1677305	00100	0	0	1.05283039378905	0	0	5817	PVR	poliovirus receptor
ILMN_1677376	00011	0	0	0	3.47958209876884	3.70159314247999	55636	CHD7	chromodomain helicase DNA binding protein 7
ILMN_1677404	00011	0	0	0	0.7745818454733	0.721157272120418	5911	RAP2A	RAP2A, member of RAS oncogene family
ILMN_1677440	00011	0	0	0	-0.761542397967533	-0.865448303158203	10159	ATP6AP2	ATPase, H+ transporting, lysosomal accessory protein 2
ILMN_1677452	01000	0	0.629541736756321	0	0	0	57109	REXO4	REX4, RNA exonuclease 4 homolog (S. cerevisiae)
ILMN_1677466	00010	0	0	0	0.662596974601346	0	1848	DUSP6	dual specificity phosphatase 6
ILMN_1677484	01010	0	0.622358036319596	0	0.787922869139644	0	6621	SNAPC4	small nuclear RNA activating complex, polypeptide 4, 190kDa
ILMN_1677509	00010	0	0	0	1.02528120940808	0	80758	PRR7	proline rich 7 (synaptic)
ILMN_1677603	00011	0	0	0	-1.38594554992226	-1.36507685769635	716	C1S	complement component 1, s subcomponent
ILMN_1677607	00001	0	0	0	0	1.06074665428914	6309	SC5DL	sterol-C5-desaturase (ERG3 delta-5-desaturase homolog, S. cerevisiae)-like
ILMN_1677636	00111	0	0	-1.03443632213568	-2.47429878844176	-2.47100065673719	1311	COMP	cartilage oligomeric matrix protein
ILMN_1677765	00010	0	0	0	0.642294748413445	0	7804	LRP8	low density lipoprotein receptor-related protein 8, apolipoprotein e receptor
ILMN_1677793	11100	0.950668797766684	1.47406813560136	1.27259120181074	0	0	5026	P2RX5	purinergic receptor P2X, ligand-gated ion channel, 5
ILMN_1677814	00111	0	0	-1.21020224256100	-1.74461748991946	-2.05293724702360	NA	NA	NA
ILMN_1677843	00001	0	0	0	0	-0.719966097726781	53917	RAB24	RAB24, member RAS oncogene family
ILMN_1677919	00001	0	0	0	0	-0.593736042023249	51292	GMPR2	guanosine monophosphate reductase 2
ILMN_1677920	01100	0	0.611999456858323	0.966195339230773	0	0	4057	LTF	lactotransferrin
ILMN_1677962	00010	0	0	0	0.798178630730124	0	10243	GPHN	gephyrin
ILMN_1677968	00001	0	0	0	0	0.590164661676526	9858	KIAA0649	KIAA0649
ILMN_1678054	11100	1.15230165247653	1.14916583741030	0.749022209636575	0	0	6737	TRIM21	tripartite motif-containing 21
ILMN_1678086	00001	0	0	0	0	-0.685764457285265	90557	CCDC74A	coiled-coil domain containing 74A
ILMN_1678087	00011	0	0	0	1.01124909289682	1.6360310239567	4216	MAP3K4	mitogen-activated protein kinase kinase kinase 4
ILMN_1678095	00001	0	0	0	0	0.875384742189697	27293	SMPDL3B	sphingomyelin phosphodiesterase, acid-like 3B
ILMN_1678143	00001	0	0	0	0	1.92840198193175	397	ARHGDIB	Rho GDP dissociation inhibitor (GDI) beta
ILMN_1678170	11111	-1.11066925126837	-1.07549703422887	-1.05735960738696	-3.14033342335942	-1.71660245304816	4311	MME	membrane metallo-endopeptidase
ILMN_1678353	00001	0	0	0	0	0.705469524989837	10160	FARP1	FERM, RhoGEF (ARHGEF) and pleckstrin domain protein 1 (chondrocyte-derived)
ILMN_1678422	11000	0.776517823047187	0.622144067752024	0	0	0	79132	DHX58	DEXH (Asp-Glu-X-His) box polypeptide 58
ILMN_1678454	00011	0	0	0	-2.43645858230072	-2.10413997303646	837	CASP4	caspase 4, apoptosis-related cysteine peptidase
ILMN_1678490	00011	0	0	0	-0.6365426612179	-0.740137094066245	196383	RILPL2	Rab interacting lysosomal protein-like 2
ILMN_1678493	01111	0	1.03188711549371	1.07031333907300	1.34931207521724	-0.814630599399091	1123	CHN1	chimerin (chimaerin) 1
ILMN_1678546	00001	0	0	0	0	-0.822650322896088	8799	PEX11B	peroxisomal biogenesis factor 11 beta
ILMN_1678579	00011	0	0	0	0.908123759334202	0.598487523329034	1376	CPT2	carnitine palmitoyltransferase 2
ILMN_1678612	01111	0	-0.651189743859295	-0.931343732328786	-1.47151567451554	-1.23831154645096	NA	NA	NA
ILMN_1678618	00010	0	0	0	1.01023355187641	0	1995	ELAVL3	ELAV (embryonic lethal, abnormal vision, Drosophila)-like 3 (Hu antigen C)
ILMN_1678652	00001	0	0	0	0	-0.914129547267498	26123	TCTN3	tectonic family member 3
ILMN_1678678	00011	0	0	0	0.952331621046755	0.738755255473341	2542	SLC37A4	solute carrier family 37 (glucose-6-phosphate transporter), member 4
ILMN_1678692	00111	0	0	-0.660594701329401	-0.826153489680102	-0.719229390542925	23164	MPRIP	myosin phosphatase Rho interacting protein
ILMN_1678707	00011	0	0	0	1.56531826669456	1.49127534540853	8148	TAF15	TAF15 RNA polymerase II, TATA box binding protein (TBP)-associated factor, 68kDa
ILMN_1678729	00011	0	0	0	-0.595212360060481	-1.37744491792932	64374	SIL1	SIL1 homolog, endoplasmic reticulum chaperone (S. cerevisiae)
ILMN_1678766	01100	0	-0.671096939644531	-0.616778526778218	0	0	6993	DYNLT1	dynein, light chain, Tctex-type 1
ILMN_1678781	01100	0	-1.10825599939576	-1.20164176343511	0	0	115703	ARHGAP33	Rho GTPase activating protein 33
ILMN_1678808	00010	0	0	0	-0.589528741203891	0	22863	KIAA0831	KIAA0831
ILMN_1678816	01111	0	-0.901939597311934	-0.94339660794274	-1.14176781076721	-0.808886524520631	64388	GREM2	gremlin 2, cysteine knot superfamily, homolog (Xenopus laevis)
ILMN_1678841	00001	0	0	0	0	1.06794308462217	10537	UBD	ubiquitin D
ILMN_1678842	00011	0	0	0	-1.09095826152232	-2.1513399743368	7058	THBS2	thrombospondin 2
ILMN_1678904	00011	0	0	0	1.33409838613450	1.14252577644772	2027	ENO3	enolase 3 (beta, muscle)
ILMN_1678922	01111	0	-0.59833698827847	-1.10391111545319	-1.58519508202073	-1.95910037391949	26091	HERC4	hect domain and RLD 4
ILMN_1678961	00010	0	0	0	1.76623852682667	0	55691	FRMD4A	FERM domain containing 4A
ILMN_1678962	00010	0	0	0	0.59916600598799	0	1677	DFFB	DNA fragmentation factor, 40kDa, beta polypeptide (caspase-activated DNase)
ILMN_1679045	00011	0	0	0	-1.21112449058582	-1.05576987425379	51119	SBDS	Shwachman-Bodian-Diamond syndrome
ILMN_1679051	00010	0	0	0	0.817947676122019	0	5801	PTPRR	protein tyrosine phosphatase, receptor type, R
ILMN_1679071	00011	0	0	0	0.965588525062948	0.930603276571176	345778	MTX3	metaxin 3
ILMN_1679093	00111	0	0	0.975550868886813	0.805276648397351	0.702452072560106	51545	ZNF581	zinc finger protein 581
ILMN_1679133	01111	0	0.899239648434481	1.15489733006355	-1.42033699541853	-0.790052702941187	1992	SERPINB1	serpin peptidase inhibitor, clade B (ovalbumin), member 1
ILMN_1679194	00001	0	0	0	0	0.595745043057713	7364	UGT2B7	UDP glucuronosyltransferase 2 family, polypeptide B7
ILMN_1679241	00011	0	0	0	0.604138709666216	0.796012789076537	157695	C8orf42	chromosome 8 open reading frame 42
ILMN_1679262	01111	0	1.03060831477597	1.35330721170191	2.33547621472673	1.75091076569433	1809	DPYSL3	dihydropyrimidinase-like 3
ILMN_1679267	00010	0	0	0	-0.88352104843722	0	NA	NA	NA
ILMN_1679268	00111	0	0	1.43860151505349	3.05732098817410	2.23881566043912	57162	PELI1	pellino homolog 1 (Drosophila)
ILMN_1679299	00001	0	0	0	0	0.819549352769132	3547	IGSF1	immunoglobulin superfamily, member 1
ILMN_1679318	00011	0	0	0	-0.700388789310921	-1.00073320492384	79642	ARSJ	arylsulfatase family, member J
ILMN_1679322	00011	0	0	0	-1.61104445126832	-1.41027790565936	NA	NA	NA
ILMN_1679358	00010	0	0	0	-0.656408639574341	0	25921	ZDHHC5	zinc finger, DHHC-type containing 5
ILMN_1679382	00011	0	0	0	0.796291091006358	0.846981082586405	10576	CCT2	chaperonin containing TCP1, subunit 2 (beta)
ILMN_1679391	00001	0	0	0	0	0.73582084144912	256691	MAMDC2	MAM domain containing 2
ILMN_1679401	00011	0	0	0	-0.967914962191442	-1.08638278380151	54795	TRPM4	transient receptor potential cation channel, subfamily M, member 4
ILMN_1679405	01010	0	0.645355546206298	0	0.732119628076523	0	54606	DDX56	DEAD (Asp-Glu-Ala-Asp) box polypeptide 56
ILMN_1679428	00010	0	0	0	-0.945268668652828	0	26511	CHIC2	cysteine-rich hydrophobic domain 2
ILMN_1679476	01111	0	1.13184916330793	1.09290518160019	1.52501995763477	0.95562583953816	2618	GART	phosphoribosylglycinamide formyltransferase, phosphoribosylglycinamide synthetase, phosphoribosylaminoimidazole synthetase
ILMN_1679520	00001	0	0	0	0	0.850821480619437	10554	AGPAT1	1-acylglycerol-3-phosphate O-acyltransferase 1 (lysophosphatidic acid acyltransferase, alpha)
ILMN_1679555	00011	0	0	0	-0.940187141323376	-0.764124799353311	10431	TIMM23	translocase of inner mitochondrial membrane 23 homolog (yeast)
ILMN_1679640	00011	0	0	0	0.892192540644981	1.15336778578912	8087	FXR1	fragile X mental retardation, autosomal homolog 1
ILMN_1679655	00010	0	0	0	0.756257502374581	0	80335	WDR82	WD repeat domain 82
ILMN_1679796	00011	0	0	0	1.22273407979109	1.27970622616934	9804	TOMM20	translocase of outer mitochondrial membrane 20 homolog (yeast)
ILMN_1679797	00011	0	0	0	0.736882464589879	0.827157402400369	104	ADARB1	adenosine deaminase, RNA-specific, B1 (RED1 homolog rat)
ILMN_1679809	00111	0	0	0.873403239958582	0.872902311803145	1.14549721142125	2950	GSTP1	glutathione S-transferase pi 1
ILMN_1679880	00101	0	0	0.61519767817401	0	0.956804982640158	79228	THOC6	THO complex 6 homolog (Drosophila)
ILMN_1679912	00010	0	0	0	-0.746226268175123	0	285381	DPH3	DPH3, KTI11 homolog (S. cerevisiae)
ILMN_1679929	01110	0	0.801375903111465	1.06233730984901	1.39316383578505	0	51621	KLF13	Kruppel-like factor 13
ILMN_1679949	00010	0	0	0	0.644096303059708	0	79085	SLC25A23	solute carrier family 25 (mitochondrial carrier; phosphate carrier), member 23
ILMN_1679984	00010	0	0	0	0.67434873901562	0	NA	NA	NA
ILMN_1679995	00001	0	0	0	0	0.868518148546441	51678	MPP6	membrane protein, palmitoylated 6 (MAGUK p55 subfamily member 6)
ILMN_1680018	00001	0	0	0	0	0.751270886346102	54101	RIPK4	receptor-interacting serine-threonine kinase 4
ILMN_1680110	11111	0.870399074558707	1.17185776372555	1.40863380354951	-2.99784454028394	-3.11807225892094	10974	C10orf116	chromosome 10 open reading frame 116
ILMN_1680132	00011	0	0	0	1.79668371525177	1.99163075438001	23705	CADM1	cell adhesion molecule 1
ILMN_1680134	00010	0	0	0	0.625563190631006	0	10498	CARM1	coactivator-associated arginine methyltransferase 1
ILMN_1680193	00011	0	0	0	0.721138640869237	0.919428428642044	22976	PAXIP1	PAX interacting (with transcription-activation domain) protein 1
ILMN_1680246	00001	0	0	0	0	-0.593172319794053	27430	MAT2B	methionine adenosyltransferase II, beta
ILMN_1680251	00010	0	0	0	2.29623135315561	0	114815	SORCS1	sortilin-related VPS10 domain containing receptor 1
ILMN_1680313	00011	0	0	0	-1.20790784079111	-0.91850280794779	6810	STX4	syntaxin 4
ILMN_1680314	00011	0	0	0	-0.962853977390127	-1.15032839869170	7295	TXN	thioredoxin
ILMN_1680320	00010	0	0	0	0.943132242550572	0	2637	GBX2	gastrulation brain homeobox 2
ILMN_1680339	00001	0	0	0	0	0.67867446518581	5157	PDGFRL	platelet-derived growth factor receptor-like
ILMN_1680353	00001	0	0	0	0	-0.82982676258808	4905	NSF	N-ethylmaleimide-sensitive factor
ILMN_1680364	00011	0	0	0	-0.838997893917539	-0.861075447807554	135228	CD109	CD109 molecule
ILMN_1680378	00001	0	0	0	0	-0.618465024997615	129831	RBM45	RNA binding motif protein 45
ILMN_1680390	00011	0	0	0	1.38934346659537	1.91082711655738	2651	GCNT2	glucosaminyl (N-acetyl) transferase 2, I-branching enzyme (I blood group)
ILMN_1680453	00001	0	0	0	0	1.1898185311639	81618	ITM2C	integral membrane protein 2C
ILMN_1680507	00001	0	0	0	0	1.20181738128199	5522	PPP2R2C	protein phosphatase 2 (formerly 2A), regulatory subunit B, gamma isoform
ILMN_1680591	00001	0	0	0	0	0.631536609346796	6242	RTKN	rhotekin
ILMN_1680626	00010	0	0	0	-0.589541239747739	0	10130	PDIA6	protein disulfide isomerase family A, member 6
ILMN_1680644	00100	0	0	-0.751077598379247	0	0	54468	MIOS	missing oocyte, meiosis regulator, homolog (Drosophila)
ILMN_1680675	01000	0	0.587628820021658	0	0	0	92399	MRRF	mitochondrial ribosome recycling factor
ILMN_1680693	00010	0	0	0	0.665996364307835	0	NA	NA	NA
ILMN_1680727	00011	0	0	0	-0.730296840926233	-0.823467564274223	51022	GLRX2	glutaredoxin 2
ILMN_1680738	11011	-0.791854412508966	-0.678302271983458	0	-0.641274302058495	-0.685712137415274	9315	C5orf13	chromosome 5 open reading frame 13
ILMN_1680770	00001	0	0	0	0	-0.73937949292221	29978	UBQLN2	ubiquilin 2
ILMN_1680831	00010	0	0	0	0.66301683013217	0	9031	BAZ1B	bromodomain adjacent to zinc finger domain, 1B
ILMN_1680850	00011	0	0	0	-0.92886161336636	-0.838461264153015	NA	NA	NA
ILMN_1680860	00010	0	0	0	0.65173939331622	0	221496	LEMD2	LEM domain containing 2
ILMN_1680874	01111	0	1.32967543298583	2.49515936553616	6.52907084836956	6.58927856760333	347733	TUBB2B	tubulin, beta 2B
ILMN_1680925	01111	0	1.47153249449481	1.74555230270015	0.923590981382398	1.79380648803645	9368	SLC9A3R1	solute carrier family 9 (sodium/hydrogen exchanger), member 3 regulator 1
ILMN_1680955	00010	0	0	0	-1.13724611460538	0	6790	AURKA	aurora kinase A
ILMN_1680967	00001	0	0	0	0	0.758406933833399	84324	SARNP	SAP domain containing ribonucleoprotein
ILMN_1680973	00011	0	0	0	-0.97459483844433	-0.766956570819839	2294	FOXF1	forkhead box F1
ILMN_1680987	00001	0	0	0	0	5.08433530598679	9421	HAND1	heart and neural crest derivatives expressed 1
ILMN_1681081	01111	0	-0.615753873027113	-0.675731898370567	-1.25013131353358	-0.846912814689726	10555	AGPAT2	1-acylglycerol-3-phosphate O-acyltransferase 2 (lysophosphatidic acid acyltransferase, beta)
ILMN_1681118	01111	0	1.11612813754495	1.16563837348774	1.34480010400362	0.925189630211143	65981	CAPRIN2	caprin family member 2
ILMN_1681154	00001	0	0	0	0	0.726912739572566	9880	ZBTB39	zinc finger and BTB domain containing 39
ILMN_1681203	00011	0	0	0	-0.63071981595368	-0.888522381624066	5756	TWF1	twinfilin, actin-binding protein, homolog 1 (Drosophila)
ILMN_1681234	00010	0	0	0	1.17078705885628	0	11189	CELF3	CUGBP, Elav-like family member 3
ILMN_1681249	00011	0	0	0	0.841853983453134	0.676049343363228	55605	KIF21A	kinesin family member 21A
ILMN_1681269	00001	0	0	0	0	-0.872496660352864	8798	DYRK4	dual-specificity tyrosine-(Y)-phosphorylation regulated kinase 4
ILMN_1681304	00011	0	0	0	0.947005134141268	0.921795841870413	255967	PAN3	PAN3 poly(A) specific ribonuclease subunit homolog (S. cerevisiae)
ILMN_1681340	00011	0	0	0	-1.07943647945419	-0.886690652968818	51668	HSPB11	heat shock protein family B (small), member 11
ILMN_1681456	00010	0	0	0	-0.768051992579275	0	668	FOXL2	forkhead box L2
ILMN_1681503	00011	0	0	0	1.18339362417260	1.44579869081818	4171	MCM2	minichromosome maintenance complex component 2
ILMN_1681515	00110	0	0	0.600700904355142	-0.594206559076724	0	9244	CRLF1	cytokine receptor-like factor 1
ILMN_1681590	00001	0	0	0	0	0.739573918280531	23367	LARP1	La ribonucleoprotein domain family, member 1
ILMN_1681591	00001	0	0	0	0	0.658131383901544	5770	PTPN1	protein tyrosine phosphatase, non-receptor type 1
ILMN_1681628	00010	0	0	0	0.94429512933222	0	11179	ZNF277	zinc finger protein 277
ILMN_1681679	00001	0	0	0	0	-3.53812799130488	706	TSPO	translocator protein (18kDa)
ILMN_1681695	00011	0	0	0	-1.06634801569806	-1.16889278943104	1774	DNASE1L1	deoxyribonuclease I-like 1
ILMN_1681703	00010	0	0	0	0.96539317308676	0	2309	FOXO3	forkhead box O3
ILMN_1681737	00011	0	0	0	2.03634156954110	2.50434012202061	11013	TMSB15A	thymosin beta 15a
ILMN_1681757	00011	0	0	0	1.04164392205044	1.24299879552856	NA	NA	NA
ILMN_1681777	00011	0	0	0	1.65016695119308	1.61427056817959	357	SHROOM2	shroom family member 2
ILMN_1681780	00111	0	0	0.803664224303537	-2.27034319977446	-1.86960850389974	283078	MKX	mohawk homeobox
ILMN_1681805	00011	0	0	0	1.46250169061774	3.06005904063059	7547	ZIC3	Zic family member 3 (odd-paired homolog, Drosophila)
ILMN_1681857	00001	0	0	0	0	2.48275941657812	58498	MYL7	myosin, light chain 7, regulatory
ILMN_1681983	00001	0	0	0	0	1.27852879730108	84870	RSPO3	R-spondin 3 homolog (Xenopus laevis)
ILMN_1681984	01111	0	-0.619193517838854	-0.970834231142389	-1.80107536076123	-1.939852039028	55568	GALNT10	UDP-N-acetyl-alpha-D-galactosamine:polypeptide N-acetylgalactosaminyltransferase 10 (GalNAc-T10)
ILMN_1681998	00001	0	0	0	0	0.912772444005238	163	AP2B1	adaptor-related protein complex 2, beta 1 subunit
ILMN_1682015	00011	0	0	0	-1.46684063015514	1.63769370382660	51083	GAL	galanin prepropeptide
ILMN_1682034	00011	0	0	0	2.67288557981202	2.36033517839480	23493	HEY2	hairy/enhancer-of-split related with YRPW motif 2
ILMN_1682095	00010	0	0	0	0.686575960110412	0	55758	RCOR3	REST corepressor 3
ILMN_1682139	00010	0	0	0	-0.78520675578805	0	26064	RAI14	retinoic acid induced 14
ILMN_1682176	00111	0	0	0.609758283356719	-1.04020914599457	-1.05028937367832	7123	CLEC3B	C-type lectin domain family 3, member B
ILMN_1682206	00010	0	0	0	-0.701212281520586	0	79571	GCC1	GRIP and coiled-coil domain containing 1
ILMN_1682226	00110	0	0	0.910866777487398	0.748832598127906	0	24146	CLDN15	claudin 15
ILMN_1682264	00011	0	0	0	1.25805422794859	1.20827770163418	10238	DCAF7	DDB1 and CUL4 associated factor 7
ILMN_1682316	00011	0	0	0	2.14385190264161	2.01861740408826	51592	TRIM33	tripartite motif-containing 33
ILMN_1682332	00110	0	0	2.15820559884302	1.35086956785158	0	2995	GYPC	glycophorin C (Gerbich blood group)
ILMN_1682404	00010	0	0	0	0.645959667938136	0	NA	NA	NA
ILMN_1682449	00011	0	0	0	1.16263480247878	0.800625953936018	85460	ZNF518B	zinc finger protein 518B
ILMN_1682459	00110	0	0	1.81886746190082	0.795492949368453	0	10382	TUBB4	tubulin, beta 4
ILMN_1682463	00011	0	0	0	0.928257874266069	0.92508774960346	NA	NA	NA
ILMN_1682592	01100	0	0.779916460233718	1.41384672239356	0	0	29949	IL19	interleukin 19
ILMN_1682599	00011	0	0	0	-0.762095264412672	-0.602999268425092	9052	GPRC5A	G protein-coupled receptor, family C, group 5, member A
ILMN_1682694	00010	0	0	0	1.03391048926287	0	203547	VMA21	VMA21 vacuolar H+-ATPase homolog (S. cerevisiae)
ILMN_1682717	00010	0	0	0	-0.774611014417024	0	8870	IER3	immediate early response 3
ILMN_1682727	00011	0	0	0	-0.94258268196288	-0.601877688821241	221895	JAZF1	JAZF zinc finger 1
ILMN_1682774	00001	0	0	0	0	-0.671056113366257	93081	C13orf27	chromosome 13 open reading frame 27
ILMN_1682775	00001	0	0	0	0	1.11191193708914	1906	EDN1	endothelin 1
ILMN_1682781	01011	0	-0.752036553525013	0	0.685308509986678	1.28745728890077	8463	TEAD2	TEA domain family member 2
ILMN_1682792	01000	0	0.819519529863623	0	0	0	705	BYSL	bystin-like
ILMN_1682799	00001	0	0	0	0	-0.834752113027431	57559	STAMBPL1	STAM binding protein-like 1
ILMN_1682857	00001	0	0	0	0	-0.651281772480145	91942	NDUFAF2	NADH dehydrogenase (ubiquinone) 1 alpha subcomplex, assembly factor 2
ILMN_1682864	00011	0	0	0	0.92194411283025	0.607997221736628	90864	SPSB3	splA/ryanodine receptor domain and SOCS box containing 3
ILMN_1682910	00011	0	0	0	-0.659093731749051	-1.01626389047995	51000	SLC35B3	solute carrier family 35, member B3
ILMN_1682928	00011	0	0	0	0.76558364908341	2.01547098167912	54504	CPVL	carboxypeptidase, vitellogenic-like
ILMN_1682930	00010	0	0	0	-0.76476915118138	0	6494	SIPA1	signal-induced proliferation-associated 1
ILMN_1682938	00001	0	0	0	0	0.595550505375256	377	ARF3	ADP-ribosylation factor 3
ILMN_1682957	00001	0	0	0	0	0.867014172576773	29763	PACSIN3	protein kinase C and casein kinase substrate in neurons 3
ILMN_1682996	00001	0	0	0	0	0.764486999462996	4013	VWA5A	von Willebrand factor A domain containing 5A
ILMN_1683023	00111	0	0	-0.61773905408962	-1.35965635561183	-1.47708863825459	56034	PDGFC	platelet derived growth factor C
ILMN_1683059	00011	0	0	0	1.05331797759221	0.758038223591338	23408	SIRT5	sirtuin (silent mating type information regulation 2 homolog) 5 (S. cerevisiae)
ILMN_1683065	00010	0	0	0	1.00062614099556	0	493753	C2orf64	chromosome 2 open reading frame 64
ILMN_1683093	00001	0	0	0	0	0.98591679532117	2994	GYPB	glycophorin B (MNS blood group)
ILMN_1683120	00011	0	0	0	0.70180359302495	1.52792024777692	7374	UNG	uracil-DNA glycosylase
ILMN_1683160	00001	0	0	0	0	0.602409525906334	NA	NA	NA
ILMN_1683175	01100	0	0.672251319179956	0.691643172702442	0	0	138716	C9orf23	chromosome 9 open reading frame 23
ILMN_1683194	01011	0	-0.765815421851068	0	-3.6645961011606	-3.67647262402102	1634	DCN	decorin
ILMN_1683211	00010	0	0	0	0.95825258546542	0	1463	NCAN	neurocan
ILMN_1683239	00011	0	0	0	-0.954344013954885	-1.24395728436797	11186	RASSF1	Ras association (RalGDS/AF-6) domain family member 1
ILMN_1683243	00010	0	0	0	0.607179867223667	0	11311	VPS45	vacuolar protein sorting 45 homolog (S. cerevisiae)
ILMN_1683277	00011	0	0	0	1.05386408586234	0.733205743212588	79932	KIAA0319L	KIAA0319-like
ILMN_1683405	00001	0	0	0	0	1.47737027363451	3975	LHX1	LIM homeobox 1
ILMN_1683415	00011	0	0	0	-0.616015460591107	-1.22820585879474	817	CAMK2D	calcium/calmodulin-dependent protein kinase II delta
ILMN_1683441	00001	0	0	0	0	0.665336046264732	23310	NCAPD3	non-SMC condensin II complex, subunit D3
ILMN_1683450	00100	0	0	-1.25310582121571	0	0	113130	CDCA5	cell division cycle associated 5
ILMN_1683475	00001	0	0	0	0	0.803065255935854	10452	TOMM40	translocase of outer mitochondrial membrane 40 homolog (yeast)
ILMN_1683562	00011	0	0	0	0.972975352062296	1.07800099248936	NA	NA	NA
ILMN_1683598	00010	0	0	0	-0.66525980590227	0	2182	ACSL4	acyl-CoA synthetase long-chain family member 4
ILMN_1683660	00110	0	0	0.681952351594967	0.670318725536976	0	8667	EIF3H	eukaryotic translation initiation factor 3, subunit H
ILMN_1683678	00111	0	0	-1.06227368902858	-1.59608233625985	-0.681915029025681	26010	SPATS2L	spermatogenesis associated, serine-rich 2-like
ILMN_1683682	00010	0	0	0	0.706080706483011	0	747	DAGLA	diacylglycerol lipase, alpha
ILMN_1683700	00011	0	0	0	-1.32369278385807	-1.06859451997221	8742	TNFSF12	tumor necrosis factor (ligand) superfamily, member 12
ILMN_1683755	00011	0	0	0	1.69064717361374	1.09491938360806	9580	SOX13	SRY (sex determining region Y)-box 13
ILMN_1683792	11101	0.913961876963207	0.863201403293319	0.690321170922156	0	-0.853711948720401	51056	LAP3	leucine aminopeptidase 3
ILMN_1683811	00011	0	0	0	1.05645312283822	1.41452927571269	23534	TNPO3	transportin 3
ILMN_1683817	00011	0	0	0	-0.97857656179305	-0.926123913740748	92912	UBE2Q2	ubiquitin-conjugating enzyme E2Q family member 2
ILMN_1683859	01000	0	-0.831492046367201	0	0	0	6541	SLC7A1	solute carrier family 7 (cationic amino acid transporter, y+ system), member 1
ILMN_1683888	00011	0	0	0	-0.723691709190497	-0.671761387397163	6731	SRP72	signal recognition particle 72kDa
ILMN_1683927	00011	0	0	0	-1.18052008978842	-1.55433568732102	3682	ITGAE	integrin, alpha E (antigen CD103, human mucosal lymphocyte antigen 1; alpha polypeptide)
ILMN_1684017	00001	0	0	0	0	0.877628234713845	8908	GYG2	glycogenin 2
ILMN_1684034	00011	0	0	0	1.24437061458502	0.856887854576229	6777	STAT5B	signal transducer and activator of transcription 5B
ILMN_1684042	00010	0	0	0	-0.594773421205788	0	10282	BET1	blocked early in transport 1 homolog (S. cerevisiae)
ILMN_1684158	00111	0	0	1.03958743512652	2.93975745452023	2.21454795877337	84706	GPT2	glutamic pyruvate transaminase (alanine aminotransferase) 2
ILMN_1684183	00001	0	0	0	0	0.610775486038372	5883	RAD9A	RAD9 homolog A (S. pombe)
ILMN_1684197	00011	0	0	0	-0.733753318555628	-0.623284508887233	27238	GPKOW	G patch domain and KOW motifs
ILMN_1684205	00001	0	0	0	0	-0.594459547622357	10519	CIB1	calcium and integrin binding 1 (calmyrin)
ILMN_1684210	00011	0	0	0	-0.754300355461467	-2.10834340609562	57185	NIPAL3	NIPA-like domain containing 3
ILMN_1684211	01111	0	-0.671853297970205	-0.704490846271144	-0.808315900839986	-0.898939538319459	23541	SEC14L2	SEC14-like 2 (S. cerevisiae)
ILMN_1684217	11110	-1.49058578337518	-1.07407638260518	-1.58062115989662	-1.03567752628352	0	9212	AURKB	aurora kinase B
ILMN_1684255	00001	0	0	0	0	2.40593525643052	4635	MYL4	myosin, light chain 4, alkali; atrial, embryonic
ILMN_1684289	00011	0	0	0	-0.623159208755558	-1.71667212429363	55163	PNPO	pyridoxamine 5'-phosphate oxidase
ILMN_1684293	00010	0	0	0	0.617060910298722	0	10541	ANP32B	acidic (leucine-rich) nuclear phosphoprotein 32 family, member B
ILMN_1684306	00011	0	0	0	-5.39611322185485	-6.12094757891002	6275	S100A4	S100 calcium binding protein A4
ILMN_1684357	00010	0	0	0	-0.703036868942654	0	NA	NA	NA
ILMN_1684368	00111	0	0	-0.767434430160296	-0.970346221645972	-0.776102419173175	85027	C5orf62	chromosome 5 open reading frame 62
ILMN_1684385	00010	0	0	0	-0.724374110324908	0	9276	COPB2	coatomer protein complex, subunit beta 2 (beta prime)
ILMN_1684391	00011	0	0	0	-1.78762280438395	-1.87180302713384	5351	PLOD1	procollagen-lysine 1, 2-oxoglutarate 5-dioxygenase 1
ILMN_1684402	00011	0	0	0	-1.34088719524895	-1.18538213703269	134957	STXBP5	syntaxin binding protein 5 (tomosyn)
ILMN_1684440	00010	0	0	0	-0.586587591402982	0	NA	NA	NA
ILMN_1684461	00011	0	0	0	1.29312073152551	0.830413173535791	93664	CADPS2	Ca++-dependent secretion activator 2
ILMN_1684497	00010	0	0	0	0.716242629995972	0	84795	PYROXD2	pyridine nucleotide-disulphide oxidoreductase domain 2
ILMN_1684554	01111	0	-0.780516974305376	-0.988948219647707	-3.45003581014099	-3.09788685822042	1307	COL16A1	collagen, type XVI, alpha 1
ILMN_1684563	00101	0	0	0.817603443612589	0	0.882482620028716	139886	SPIN4	spindlin family, member 4
ILMN_1684576	00001	0	0	0	0	0.616577723461616	2055	CLN8	ceroid-lipofuscinosis, neuronal 8 (epilepsy, progressive with mental retardation)
ILMN_1684585	00011	0	0	0	-0.721722914325904	-0.753875317981174	2180	ACSL1	acyl-CoA synthetase long-chain family member 1
ILMN_1684746	00011	0	0	0	0.631008790938921	0.813901278768109	51194	IPO11	importin 11
ILMN_1684755	00011	0	0	0	-1.44760988516596	-1.37095192439843	81621	KAZALD1	Kazal-type serine peptidase inhibitor domain 1
ILMN_1684771	00100	0	0	-0.793725894818708	0	0	10857	PGRMC1	progesterone receptor membrane component 1
ILMN_1684795	00100	0	0	1.06775458562861	0	0	NA	NA	NA
ILMN_1685088	00010	0	0	0	0.720696817691573	0	25873	RPL36	ribosomal protein L36
ILMN_1685095	00010	0	0	0	-0.748676303567592	0	NA	NA	NA
ILMN_1685097	00011	0	0	0	1.21118078097060	0.93778112391588	NA	NA	NA
ILMN_1685122	00001	0	0	0	0	1.53916654821965	1298	COL9A2	collagen, type IX, alpha 2
ILMN_1685124	00001	0	0	0	0	-0.913492710216225	79600	TCTN1	tectonic family member 1
ILMN_1685140	00011	0	0	0	-0.921669882555335	-0.875723483003823	133619	PRRC1	proline-rich coiled-coil 1
ILMN_1685170	00011	0	0	0	-2.14683692269251	-1.01960325009640	311	ANXA11	annexin A11
ILMN_1685194	00001	0	0	0	0	0.757743977005926	9071	CLDN10	claudin 10
ILMN_1685289	00001	0	0	0	0	-0.803676315235547	64755	C16orf58	chromosome 16 open reading frame 58
ILMN_1685397	01111	0	-0.997290245496085	-1.38188432179975	-1.78164590444625	-1.31409194328996	3675	ITGA3	integrin, alpha 3 (antigen CD49C, alpha 3 subunit of VLA-3 receptor)
ILMN_1685540	00010	0	0	0	1.09866422421351	0	57619	SHROOM3	shroom family member 3
ILMN_1685547	00010	0	0	0	1.24174339395250	0	158586	ZXDB	zinc finger, X-linked, duplicated B
ILMN_1685608	00011	0	0	0	0.772438195753527	1.34039495346593	4885	NPTX2	neuronal pentraxin II
ILMN_1685625	00010	0	0	0	0.67292172678441	0	7351	UCP2	uncoupling protein 2 (mitochondrial, proton carrier)
ILMN_1685636	01110	0	-0.621151495565312	-0.84930307577141	-0.78482884803294	0	3781	KCNN2	potassium intermediate/small conductance calcium-activated channel, subfamily N, member 2
ILMN_1685699	01011	0	0.694304329298435	0	-2.74513497846149	-2.49038950666915	5646	PRSS3	protease, serine, 3
ILMN_1685703	00011	0	0	0	-0.997550263887277	-0.883349612338518	8309	ACOX2	acyl-Coenzyme A oxidase 2, branched chain
ILMN_1685709	00001	0	0	0	0	1.50953701778475	128218	TMEM125	transmembrane protein 125
ILMN_1685722	00111	0	0	1.05350769632882	1.70039066805449	1.2633389030939	1974	EIF4A2	eukaryotic translation initiation factor 4A2
ILMN_1685781	00011	0	0	0	-0.597852388084324	-0.816628355674247	84520	C14orf142	chromosome 14 open reading frame 142
ILMN_1685834	01100	0	-0.721536151641029	-0.941418132777783	0	0	273	AMPH	amphiphysin
ILMN_1685854	00011	0	0	0	-0.596151107945442	-0.688404450577291	492311	C5orf53	chromosome 5 open reading frame 53
ILMN_1685916	11100	-1.13920436190420	-0.986772908479509	-1.22606961335183	0	0	11004	KIF2C	kinesin family member 2C
ILMN_1686097	01100	0	-1.55877173642016	-1.89259578531162	0	0	7153	TOP2A	topoisomerase (DNA) II alpha 170kDa
ILMN_1686116	01111	0	-0.81787516509241	-0.89497071064962	-5.1235409375748	-3.74444372682354	7057	THBS1	thrombospondin 1
ILMN_1686135	00011	0	0	0	0.899259052810837	0.642515881340469	90799	CCDC45	coiled-coil domain containing 45
ILMN_1686152	00111	0	0	0.592330535881375	0.807216105758704	1.03710896835458	23062	GGA2	golgi-associated, gamma adaptin ear containing, ARF binding protein 2
ILMN_1686367	01001	0	0.796647313659681	0	0	-0.908352742860066	3312	HSPA8	heat shock 70kDa protein 8
ILMN_1686405	00001	0	0	0	0	0.674407774018813	3791	KDR	kinase insert domain receptor (a type III receptor tyrosine kinase)
ILMN_1686555	00111	0	0	1.25894294260706	0.958440632762352	0.802913781238797	2534	FYN	FYN oncogene related to SRC, FGR, YES
ILMN_1686562	00011	0	0	0	1.05192397282716	1.41213850628245	23303	KIF13B	kinesin family member 13B
ILMN_1686626	00011	0	0	0	1.34724739164382	0.921132320215841	7919	BAT1	HLA-B associated transcript 1
ILMN_1686664	00111	0	0	-1.17531868766808	-3.42567382437235	-2.63211793197735	4502	MT2A	metallothionein 2A
ILMN_1686679	00011	0	0	0	3.44481050136096	3.44081519980169	58499	ZNF462	zinc finger protein 462
ILMN_1686748	00011	0	0	0	1.07306781522309	1.07822464048687	252839	TMEM9	transmembrane protein 9
ILMN_1686750	00011	0	0	0	1.73967380845226	1.51864497723247	NA	NA	NA
ILMN_1686871	01111	0	0.886410949035001	0.896833211274389	1.61336124961450	1.42989479834183	NA	NA	NA
ILMN_1686920	00001	0	0	0	0	0.809261455486649	131076	CCDC58	coiled-coil domain containing 58
ILMN_1686968	00010	0	0	0	0.666306980231763	0	149076	ZNF362	zinc finger protein 362
ILMN_1687002	00011	0	0	0	-0.91009589679453	-0.898454512328075	116039	OSR2	odd-skipped related 2 (Drosophila)
ILMN_1687035	00011	0	0	0	-1.40516437902116	-1.09347832169606	54507	ADAMTSL4	ADAMTS-like 4
ILMN_1687037	00010	0	0	0	0.971049511032856	0	9742	IFT140	intraflagellar transport 140 homolog (Chlamydomonas)
ILMN_1687090	00001	0	0	0	0	1.5203187272257	2562	GABRB3	gamma-aminobutyric acid (GABA) A receptor, beta 3
ILMN_1687107	00001	0	0	0	0	0.748202229554696	55159	RFWD3	ring finger and WD repeat domain 3
ILMN_1687213	00011	0	0	0	-1.51912324626595	-1.39627920647682	83648	FAM167A	family with sequence similarity 167, member A
ILMN_1687235	00001	0	0	0	0	0.61676304956509	3249	HPN	hepsin
ILMN_1687247	00011	0	0	0	-0.750860131129942	-1.27731101522726	64847	SPATA20	spermatogenesis associated 20
ILMN_1687301	00011	0	0	0	1.03428862214860	1.61816739975349	1462	VCAN	versican
ILMN_1687315	00010	0	0	0	-0.652687894764277	0	6256	RXRA	retinoid X receptor, alpha
ILMN_1687316	00010	0	0	0	0.610423713302148	0	23154	NCDN	neurochondrin
ILMN_1687375	00011	0	0	0	1.37304946720951	1.15154786172910	488	ATP2A2	ATPase, Ca++ transporting, cardiac muscle, slow twitch 2
ILMN_1687384	01111	0	-1.02146276190272	0.998789922506921	-1.34584491231174	-1.91140201518811	NA	NA	NA
ILMN_1687403	00011	0	0	0	-0.618962508505755	-0.796042593737953	64976	MRPL40	mitochondrial ribosomal protein L40
ILMN_1687430	00001	0	0	0	0	0.664801585313818	8890	EIF2B4	eukaryotic translation initiation factor 2B, subunit 4 delta, 67kDa
ILMN_1687440	00010	0	0	0	0.797376944406833	0	28996	HIPK2	homeodomain interacting protein kinase 2
ILMN_1687495	00011	0	0	0	0.988998167636225	0.617900282304917	54020	SLC37A1	solute carrier family 37 (glycerol-3-phosphate transporter), member 1
ILMN_1687501	00011	0	0	0	-1.58828288517737	-2.63000283257534	26002	MOXD1	monooxygenase, DBH-like 1
ILMN_1687519	00011	0	0	0	-0.629513705896266	-0.623933787834216	8773	SNAP23	synaptosomal-associated protein, 23kDa
ILMN_1687533	00011	0	0	0	2.31818638147162	2.75466092745847	10507	SEMA4D	sema domain, immunoglobulin domain (Ig), transmembrane domain (TM) and short cytoplasmic domain, (semaphorin) 4D
ILMN_1687592	00001	0	0	0	0	1.21291210766460	55841	WWC3	WWC family member 3
ILMN_1687751	00111	0	0	-0.95575875535955	-0.772415642912158	-1.79954628015295	79870	BAALC	brain and acute leukemia, cytoplasmic
ILMN_1687785	00001	0	0	0	0	-0.844243604699722	27068	PPA2	pyrophosphatase (inorganic) 2
ILMN_1687821	00011	0	0	0	-0.629365279409477	-0.749028561063955	89927	C16orf45	chromosome 16 open reading frame 45
ILMN_1687824	00011	0	0	0	-0.865702526000114	-0.814813608232297	22928	SEPHS2	selenophosphate synthetase 2
ILMN_1687857	00001	0	0	0	0	-0.659684299879636	27090	ST6GALNAC4	ST6 (alpha-N-acetyl-neuraminyl-2,3-beta-galactosyl-1,3)-N-acetylgalactosaminide alpha-2,6-sialyltransferase 4
ILMN_1687858	00011	0	0	0	-0.621435899427663	-0.727144768105465	805	CALM2	calmodulin 2 (phosphorylase kinase, delta)
ILMN_1687922	00110	0	0	0.79294517909959	0.83524105159386	0	6100	RP9	retinitis pigmentosa 9 (autosomal dominant)
ILMN_1687958	01000	0	0.740960768651899	0	0	0	79751	SLC25A22	solute carrier family 25 (mitochondrial carrier: glutamate), member 22
ILMN_1687978	11011	1.09690824811706	0.76540065031529	0	0.591367084022194	1.04898573798777	22822	PHLDA1	pleckstrin homology-like domain, family A, member 1
ILMN_1688000	00010	0	0	0	0.603490463554602	0	84271	POLDIP3	polymerase (DNA-directed), delta interacting protein 3
ILMN_1688075	00001	0	0	0	0	2.0117150618787	5015	OTX2	orthodenticle homeobox 2
ILMN_1688089	00011	0	0	0	-0.997837108034636	-0.625217749750293	5037	PEBP1	phosphatidylethanolamine binding protein 1
ILMN_1688158	00011	0	0	0	-0.659176223021035	-0.684310672580203	51167	CYB5R4	cytochrome b5 reductase 4
ILMN_1688160	00010	0	0	0	1.15373149250226	0	253769	WDR27	WD repeat domain 27
ILMN_1688184	00010	0	0	0	0.590845015671547	0	10675	CSPG5	chondroitin sulfate proteoglycan 5 (neuroglycan C)
ILMN_1688205	01100	0	0.808525794870866	1.28549021525643	0	0	5655	KLK10	kallikrein-related peptidase 10
ILMN_1688295	00011	0	0	0	0.966166020180987	1.24335081995281	51222	ZNF219	zinc finger protein 219
ILMN_1688299	00010	0	0	0	-0.684794929571171	0	11123	RCAN3	RCAN family member 3
ILMN_1688372	00111	0	0	-0.629320692769163	-0.926723049067675	-0.674673658371452	NA	NA	NA
ILMN_1688404	00011	0	0	0	0.798701663981582	1.11513339065438	9202	ZMYM4	zinc finger, MYM-type 4
ILMN_1688464	00010	0	0	0	1.01062714436877	0	79929	MAP6D1	MAP6 domain containing 1
ILMN_1688479	00010	0	0	0	-0.745309007903062	0	115353	LRRC42	leucine rich repeat containing 42
ILMN_1688480	00010	0	0	0	-2.31599479296683	0	595	CCND1	cyclin D1
ILMN_1688500	00011	0	0	0	0.595573699286477	1.25440754811615	57575	PCDH10	protocadherin 10
ILMN_1688515	00011	0	0	0	1.03794444252631	1.21795976708837	7748	ZNF195	zinc finger protein 195
ILMN_1688543	00011	0	0	0	1.55670973970728	4.91474932401782	336	APOA2	apolipoprotein A-II
ILMN_1688629	00111	0	0	0.667264237080339	1.02891792118918	0.73569963966368	10782	ZNF274	zinc finger protein 274
ILMN_1688637	00010	0	0	0	1.12828975798361	0	130612	TMEM198	transmembrane protein 198
ILMN_1688642	00011	0	0	0	0.997614304574996	1.18232308603068	10319	LAMC3	laminin, gamma 3
ILMN_1688698	00011	0	0	0	-0.592072700557216	-0.84363151470032	9839	ZEB2	zinc finger E-box binding homeobox 2
ILMN_1688722	01111	0	-1.46300832610108	-2.07962658630184	-1.15189306643543	-2.66890611724384	3598	IL13RA2	interleukin 13 receptor, alpha 2
ILMN_1688780	00011	0	0	0	-5.86492648126655	-6.35316714415271	6275	S100A4	S100 calcium binding protein A4
ILMN_1688801	00001	0	0	0	0	1.49968789350977	57338	JPH3	junctophilin 3
ILMN_1688848	00010	0	0	0	-0.642976070777054	0	93109	TMEM44	transmembrane protein 44
ILMN_1688953	00011	0	0	0	0.833265376052847	1.00143982141410	84986	ARHGAP19	Rho GTPase activating protein 19
ILMN_1688971	01000	0	0.860708225568638	0	0	0	25926	NOL11	nucleolar protein 11
ILMN_1689004	01111	0	-0.911446837326773	-1.53329975837195	-2.25636626942890	-1.37505983150988	51330	TNFRSF12A	tumor necrosis factor receptor superfamily, member 12A
ILMN_1689007	00010	0	0	0	0.634453074443125	0	10147	SFRS14	splicing factor, arginine/serine-rich 14
ILMN_1689046	00001	0	0	0	0	0.997808969087236	NA	NA	NA
ILMN_1689088	00010	0	0	0	-1.56886411037393	0	81035	COLEC12	collectin sub-family member 12
ILMN_1689111	01111	0	-2.44198764773718	-2.59298373064857	-5.23162443810113	-4.26046447951054	6387	CXCL12	chemokine (C-X-C motif) ligand 12 (stromal cell-derived factor 1)
ILMN_1689176	00010	0	0	0	1.02849716227755	0	79625	C4orf31	chromosome 4 open reading frame 31
ILMN_1689177	01111	0	-1.19621249348202	-1.44240327702534	-1.83061414802710	-1.75012641799309	196051	PPAPDC1A	phosphatidic acid phosphatase type 2 domain containing 1A
ILMN_1689237	00010	0	0	0	0.903911725916757	0	11149	BVES	blood vessel epicardial substance
ILMN_1689274	11100	0.862987109306973	0.940254373903663	0.762621487589831	0	0	123606	NIPA1	non imprinted in Prader-Willi/Angelman syndrome 1
ILMN_1689329	01001	0	0.780826225977737	0	0	1.20077050654078	6319	SCD	stearoyl-CoA desaturase (delta-9-desaturase)
ILMN_1689336	00001	0	0	0	0	-1.59589866680423	3206	HOXA10	homeobox A10
ILMN_1689378	00001	0	0	0	0	1.29625935698225	25819	CCRN4L	CCR4 carbon catabolite repression 4-like (S. cerevisiae)
ILMN_1689431	11111	-0.740960124467303	-1.67037899187308	-2.34645479131659	-4.65230933091774	-3.86020680755668	164284	APCDD1L	adenomatosis polyposis coli down-regulated 1-like
ILMN_1689445	01000	0	0.711487067164114	0	0	0	5437	POLR2H	polymerase (RNA) II (DNA directed) polypeptide H
ILMN_1689456	00010	0	0	0	1.62542931241956	0	26137	ZBTB20	zinc finger and BTB domain containing 20
ILMN_1689652	00001	0	0	0	0	-0.777983313343558	55178	RNMTL1	RNA methyltransferase like 1
ILMN_1689720	00001	0	0	0	0	0.70855125712673	28227	PPP2R3B	protein phosphatase 2 (formerly 2A), regulatory subunit B'', beta
ILMN_1689908	11111	-0.79563757923997	-1.29661360139511	-1.23690401566220	-2.34215412584809	-1.86889290960589	88455	ANKRD13A	ankyrin repeat domain 13A
ILMN_1689968	00010	0	0	0	-0.889769984097143	0	80301	PLEKHO2	pleckstrin homology domain containing, family O member 2
ILMN_1689989	00001	0	0	0	0	0.8830522256716	9578	CDC42BPB	CDC42 binding protein kinase beta (DMPK-like)
ILMN_1690040	01111	0	0.916702262363055	1.56766859077478	1.88819678579196	1.71522471041031	7108	TM7SF2	transmembrane 7 superfamily member 2
ILMN_1690099	00011	0	0	0	-2.1048065087518	-2.22566579776460	9270	ITGB1BP1	integrin beta 1 binding protein 1
ILMN_1690105	11111	1.54269846734731	1.58728992908799	1.20139912358855	-1.5392523225283	-1.55496747577285	6772	STAT1	signal transducer and activator of transcription 1, 91kDa
ILMN_1690122	00011	0	0	0	0.737420271483595	1.17667838231608	1399	CRKL	v-crk sarcoma virus CT10 oncogene homolog (avian)-like
ILMN_1690125	01100	0	-1.12713030347118	-1.31627814316741	0	0	9260	PDLIM7	PDZ and LIM domain 7 (enigma)
ILMN_1690138	00001	0	0	0	0	0.738755367230274	55274	PHF10	PHD finger protein 10
ILMN_1690170	00110	0	0	1.10827872364556	-2.04191099293826	0	1382	CRABP2	cellular retinoic acid binding protein 2
ILMN_1690223	00011	0	0	0	2.87314025561290	6.2449572211884	26047	CNTNAP2	contactin associated protein-like 2
ILMN_1690241	11000	0.630176087911341	0.864351870924759	0	0	0	116071	BATF2	basic leucine zipper transcription factor, ATF-like 2
ILMN_1690252	00010	0	0	0	1.03479080595808	0	121642	ALKBH2	alkB, alkylation repair homolog 2 (E. coli)
ILMN_1690342	00110	0	0	1.01959184209917	0.719755964599155	0	4048	LTA4H	leukotriene A4 hydrolase
ILMN_1690386	00001	0	0	0	0	0.781031702858417	57325	CSRP2BP	CSRP2 binding protein
ILMN_1690392	00001	0	0	0	0	-1.14881952999773	23412	COMMD3	COMM domain containing 3
ILMN_1690397	00011	0	0	0	1.13979376125016	1.03617358163922	1780	DYNC1I1	dynein, cytoplasmic 1, intermediate chain 1
ILMN_1690454	00011	0	0	0	-1.26274406518363	-0.971335152344112	389119	C3orf54	chromosome 3 open reading frame 54
ILMN_1690484	00001	0	0	0	0	0.597206717765486	23366	KIAA0895	KIAA0895
ILMN_1690523	00011	0	0	0	1.47693599493942	0.957515976482005	55222	LRRC20	leucine rich repeat containing 20
ILMN_1690524	00011	0	0	0	-1.04751578852907	-0.775386924655734	6845	VAMP7	vesicle-associated membrane protein 7
ILMN_1690610	00001	0	0	0	0	1.09826004636125	22913	RALY	RNA binding protein, autoantigenic (hnRNP-associated with lethal yellow homolog (mouse))
ILMN_1690621	00011	0	0	0	1.62138691162096	1.9449062550041	84059	GPR98	G protein-coupled receptor 98
ILMN_1690761	01111	0	-0.604420300534517	-0.802900495713759	-1.47358411856761	-0.94440093353371	6836	SURF4	surfeit 4
ILMN_1690802	00011	0	0	0	-0.923596274991464	-0.989076670735765	51504	TRMT112	tRNA methyltransferase 11-2 homolog (S. cerevisiae)
ILMN_1690884	00001	0	0	0	0	2.41435899292651	335	APOA1	apolipoprotein A-I
ILMN_1690921	11100	1.19287028061694	1.17069802221577	1.15556219674268	0	0	6773	STAT2	signal transducer and activator of transcription 2, 113kDa
ILMN_1690945	00010	0	0	0	-0.766632330575611	0	8532	CPZ	carboxypeptidase Z
ILMN_1690993	00010	0	0	0	1.54455063709141	0	63973	NEUROG2	neurogenin 2
ILMN_1691071	01111	0	-0.686733295023561	-1.50269531703505	-2.80461875299829	-2.80593191158714	NA	NA	NA
ILMN_1691127	00001	0	0	0	0	0.851315373614471	NA	NA	NA
ILMN_1691131	00001	0	0	0	0	-0.986754685738344	84316	LSMD1	LSM domain containing 1
ILMN_1691151	00001	0	0	0	0	1.23087657351106	1119	CHKA	choline kinase alpha
ILMN_1691156	00111	0	0	-1.06080099504802	-2.86076215458387	-2.43331525011603	4489	MT1A	metallothionein 1A
ILMN_1691181	00010	0	0	0	1.40969142515141	0	81542	TMX1	thioredoxin-related transmembrane protein 1
ILMN_1691237	01110	0	-0.990684630387717	-1.31787190838835	-1.22853497945282	0	10486	CAP2	CAP, adenylate cyclase-associated protein, 2 (yeast)
ILMN_1691290	00011	0	0	0	1.76827676940221	1.74708484275838	1951	CELSR3	cadherin, EGF LAG seven-pass G-type receptor 3 (flamingo homolog, Drosophila)
ILMN_1691364	11111	1.61905620617971	1.67523219378218	1.39911668575236	-1.7681585992937	-1.68557639789737	6772	STAT1	signal transducer and activator of transcription 1, 91kDa
ILMN_1691376	01111	0	0.945603934964052	1.59556691268426	3.26913540367701	2.39968347166561	182	JAG1	jagged 1 (Alagille syndrome)
ILMN_1691409	00001	0	0	0	0	-0.642045078620622	22872	SEC31A	SEC31 homolog A (S. cerevisiae)
ILMN_1691410	00011	0	0	0	1.70440420363081	3.59501067356612	25805	BAMBI	BMP and activin membrane-bound inhibitor homolog (Xenopus laevis)
ILMN_1691436	00111	0	0	-0.77953649825109	-1.20074130574021	-1.17781508235329	644	BLVRA	biliverdin reductase A
ILMN_1691458	00011	0	0	0	-0.913505861061062	-1.05334528629769	6856	SYPL1	synaptophysin-like 1
ILMN_1691476	01111	0	-0.667566167047992	-1.03955365820044	-2.75344888932356	-2.5674950452292	4638	MYLK	myosin light chain kinase
ILMN_1691487	00001	0	0	0	0	0.703220530387894	7186	TRAF2	TNF receptor-associated factor 2
ILMN_1691499	00001	0	0	0	0	1.36022449038508	7082	TJP1	tight junction protein 1 (zona occludens 1)
ILMN_1691508	01111	0	-0.738600402966346	-1.27602154975524	-2.11528112848137	-1.63245179484325	NA	NA	NA
ILMN_1691535	00011	0	0	0	-1.12155225115589	-1.03765392195147	8450	CUL4B	cullin 4B
ILMN_1691539	00001	0	0	0	0	-0.596151851666892	27040	LAT	linker for activation of T cells
ILMN_1691559	00001	0	0	0	0	0.602242193212687	1998	ELF2	E74-like factor 2 (ets domain transcription factor)
ILMN_1691572	00001	0	0	0	0	-1.02711147800546	7263	TST	thiosulfate sulfurtransferase (rhodanese)
ILMN_1691575	00001	0	0	0	0	0.658342433523536	6643	SNX2	sorting nexin 2
ILMN_1691702	00011	0	0	0	0.833339500379814	0.798559475762405	285971	ZNF775	zinc finger protein 775
ILMN_1691717	00011	0	0	0	0.621319046176916	0.632766303391666	79651	RHBDF2	rhomboid 5 homolog 2 (Drosophila)
ILMN_1691731	11100	1.34291805668892	1.15128249762187	0.997763994948325	0	0	54625	PARP14	poly (ADP-ribose) polymerase family, member 14
ILMN_1691736	00011	0	0	0	-0.591368717479371	-0.675522061181011	30815	ST6GALNAC6	ST6 (alpha-N-acetyl-neuraminyl-2,3-beta-galactosyl-1,3)-N-acetylgalactosaminide alpha-2,6-sialyltransferase 6
ILMN_1691760	00010	0	0	0	-0.742368878275034	0	404636	FAM45A	family with sequence similarity 45, member A
ILMN_1691790	00001	0	0	0	0	0.702702203977194	168002	DACT2	dapper, antagonist of beta-catenin, homolog 2 (Xenopus laevis)
ILMN_1691798	00011	0	0	0	0.789706031425222	0.8766103418134	7574	ZNF26	zinc finger protein 26
ILMN_1691809	00011	0	0	0	-0.84247412619053	-0.815062193616313	5682	PSMA1	proteasome (prosome, macropain) subunit, alpha type, 1
ILMN_1691861	00011	0	0	0	-1.02455593135213	-1.18544872951777	10922	FASTK	Fas-activated serine/threonine kinase
ILMN_1691884	01011	0	-1.10035544959718	0	-0.738125869334704	-0.884839136737902	8614	STC2	stanniocalcin 2
ILMN_1691927	00001	0	0	0	0	-0.838156866659025	53339	BTBD1	BTB (POZ) domain containing 1
ILMN_1691930	00011	0	0	0	-0.637185666993195	-1.81481784967853	23466	CBX6	chromobox homolog 6
ILMN_1691942	00001	0	0	0	0	0.593949957766025	10983	CCNI	cyclin I
ILMN_1692026	00001	0	0	0	0	0.758979320449265	51111	SUV420H1	suppressor of variegation 4-20 homolog 1 (Drosophila)
ILMN_1692056	00101	0	0	-0.617980836047465	0	-0.831435489317087	9955	HS3ST3A1	heparan sulfate (glucosamine) 3-O-sulfotransferase 3A1
ILMN_1692058	00010	0	0	0	-1.09615553429003	0	4692	NDN	necdin homolog (mouse)
ILMN_1692121	00010	0	0	0	-1.02162517983302	0	8615	USO1	USO1 homolog, vesicle docking protein (yeast)
ILMN_1692163	01010	0	0.719373519553585	0	-0.743886646247194	0	50814	NSDHL	NAD(P) dependent steroid dehydrogenase-like
ILMN_1692168	00011	0	0	0	-1.00581323291571	-1.00151623240259	65264	UBE2Z	ubiquitin-conjugating enzyme E2Z
ILMN_1692191	00011	0	0	0	-0.592281148647778	-0.799281511039812	2768	GNA12	guanine nucleotide binding protein (G protein) alpha 12
ILMN_1692219	00011	0	0	0	1.29670425992883	2.68476779477061	80223	RAB11FIP1	RAB11 family interacting protein 1 (class I)
ILMN_1692223	00010	0	0	0	1.37781659788301	0	3934	LCN2	lipocalin 2
ILMN_1692261	00010	0	0	0	0.939598573626295	0	2047	EPHB1	EPH receptor B1
ILMN_1692267	00010	0	0	0	0.626253423691573	0	8703	B4GALT3	UDP-Gal:betaGlcNAc beta 1,4- galactosyltransferase, polypeptide 3
ILMN_1692271	00011	0	0	0	-0.712035134766792	-0.855161521162179	83605	CCM2	cerebral cavernous malformation 2
ILMN_1692272	00011	0	0	0	-0.602893392119821	-1.07251740432179	NA	NA	NA
ILMN_1692398	00001	0	0	0	0	-1.19255839325107	8506	CNTNAP1	contactin associated protein 1
ILMN_1692511	00011	0	0	0	-0.71284286440642	-0.760493842973315	79022	TMEM106C	transmembrane protein 106C
ILMN_1692535	00011	0	0	0	-1.36760355415205	-1.69656935010233	1803	DPP4	dipeptidyl-peptidase 4
ILMN_1692664	01110	0	0.827672113907388	0.961393078390104	-0.743647095649425	0	55615	PRR5	proline rich 5 (renal)
ILMN_1692674	00001	0	0	0	0	1.13054701778356	85407	NKD1	naked cuticle homolog 1 (Drosophila)
ILMN_1692698	00010	0	0	0	1.39736214987311	0	79805	VASH2	vasohibin 2
ILMN_1692739	00010	0	0	0	3.32349846895388	0	57611	ISLR2	immunoglobulin superfamily containing leucine-rich repeat 2
ILMN_1692790	00010	0	0	0	-0.691926564804242	0	23421	ITGB3BP	integrin beta 3 binding protein (beta3-endonexin)
ILMN_1692844	00011	0	0	0	-0.698706023699478	-0.897526896417947	55296	TBC1D19	TBC1 domain family, member 19
ILMN_1692938	01111	0	-0.792474322928468	0.998468515548396	1.1585751001709	1.23951633370136	29968	PSAT1	phosphoserine aminotransferase 1
ILMN_1693014	01000	0	-0.627805998226803	0	0	0	1051	CEBPB	CCAAT/enhancer binding protein (C/EBP), beta
ILMN_1693045	00011	0	0	0	-1.38225567970391	-1.21253327375492	11018	TMED1	transmembrane emp24 protein transport domain containing 1
ILMN_1693090	00001	0	0	0	0	-0.793039400015179	NA	NA	NA
ILMN_1693145	10100	-0.642055530339128	0	-0.786936302855826	0	0	9184	BUB3	budding uninhibited by benzimidazoles 3 homolog (yeast)
ILMN_1693192	00100	0	0	0.691604541845921	0	0	5266	PI3	peptidase inhibitor 3, skin-derived
ILMN_1693226	00010	0	0	0	-0.652907384869804	0	NA	NA	NA
ILMN_1693233	00001	0	0	0	0	-0.614972560324824	9764	KIAA0513	KIAA0513
ILMN_1693242	00101	0	0	1.28519193347403	0	1.44420195527531	162979	ZNF296	zinc finger protein 296
ILMN_1693270	00111	0	0	1.48627044784741	1.67316035388754	1.28081048077396	56241	SUSD2	sushi domain containing 2
ILMN_1693311	00001	0	0	0	0	0.941584608691334	7009	TMBIM6	transmembrane BAX inhibitor motif containing 6
ILMN_1693334	00011	0	0	0	-1.76302479470646	-1.37217747020851	5033	P4HA1	prolyl 4-hydroxylase, alpha polypeptide I
ILMN_1693338	01111	0	1.57713356108238	1.77319607536830	0.717423410899796	1.33483102657936	1545	CYP1B1	cytochrome P450, family 1, subfamily B, polypeptide 1
ILMN_1693340	00011	0	0	0	1.71321038640550	1.56203828473022	5881	RAC3	ras-related C3 botulinum toxin substrate 3 (rho family, small GTP binding protein Rac3)
ILMN_1693345	00011	0	0	0	-0.663137637345365	-0.60247153419299	64506	CPEB1	cytoplasmic polyadenylation element binding protein 1
ILMN_1693394	00001	0	0	0	0	-0.635999885225957	10295	BCKDK	branched chain ketoacid dehydrogenase kinase
ILMN_1693421	00011	0	0	0	-1.03200281929551	-0.962097142865773	6185	RPN2	ribophorin II
ILMN_1693430	00001	0	0	0	0	-0.657392691426188	654364	NME1-NME2	NME1-NME2 readthrough
ILMN_1693490	00011	0	0	0	0.718270132589922	0.761772152600217	23478	SEC11A	SEC11 homolog A (S. cerevisiae)
ILMN_1693538	00010	0	0	0	1.05323978919798	0	27148	STK36	serine/threonine kinase 36, fused homolog (Drosophila)
ILMN_1693664	00011	0	0	0	-0.975899240781214	-1.20054451812846	55624	POMGNT1	protein O-linked mannose beta1,2-N-acetylglucosaminyltransferase
ILMN_1693685	00011	0	0	0	-1.16908967786668	-1.16533240389612	NA	NA	NA
ILMN_1693766	00011	0	0	0	1.23500193084758	1.17040810803578	9662	CEP135	centrosomal protein 135kDa
ILMN_1693771	01111	0	-0.667728968127069	-0.76657258212643	-1.46290678929812	-1.49118436752689	444	ASPH	aspartate beta-hydroxylase
ILMN_1693878	00011	0	0	0	-0.608764045287136	-0.654139658250569	29926	GMPPA	GDP-mannose pyrophosphorylase A
ILMN_1693905	00001	0	0	0	0	-0.61680879567802	8520	HAT1	histone acetyltransferase 1
ILMN_1693985	00011	0	0	0	1.26116899929462	1.25584649929962	NA	NA	NA
ILMN_1694011	00011	0	0	0	-0.852082285177602	-0.918307958516904	7472	WNT2	wingless-type MMTV integration site family member 2
ILMN_1694070	00011	0	0	0	-1.32803764043369	-1.26652994173821	92689	FAM114A1	family with sequence similarity 114, member A1
ILMN_1694084	00001	0	0	0	0	0.623856219981342	9267	CYTH1	cytohesin 1
ILMN_1694106	00011	0	0	0	1.23603694274105	-0.595808040262137	23171	GPD1L	glycerol-3-phosphate dehydrogenase 1-like
ILMN_1694213	00011	0	0	0	-0.662238765901344	-0.621217065882524	51177	PLEKHO1	pleckstrin homology domain containing, family O member 1
ILMN_1694223	00010	0	0	0	0.867417663795859	0	54487	DGCR8	DiGeorge syndrome critical region gene 8
ILMN_1694233	01000	0	0.694605605743432	0	0	0	97	ACYP1	acylphosphatase 1, erythrocyte (common) type
ILMN_1694268	00011	0	0	0	2.92389108692427	1.07321826222588	55502	HES6	hairy and enhancer of split 6 (Drosophila)
ILMN_1694325	00001	0	0	0	0	-2.86281772911299	4784	NFIX	nuclear factor I/X (CCAAT-binding transcription factor)
ILMN_1694398	00010	0	0	0	0.642389815294258	0	8665	EIF3F	eukaryotic translation initiation factor 3, subunit F
ILMN_1694426	00010	0	0	0	-0.787385476812926	0	4920	ROR2	receptor tyrosine kinase-like orphan receptor 2
ILMN_1694432	00010	0	0	0	1.77248523567435	0	1397	CRIP2	cysteine-rich protein 2
ILMN_1694466	00011	0	0	0	0.720536602800738	0.782445965206618	9189	ZBED1	zinc finger, BED-type containing 1
ILMN_1694479	00011	0	0	0	0.765897022674688	0.70677045356785	57418	WDR18	WD repeat domain 18
ILMN_1694486	00011	0	0	0	-0.909220322054413	-0.878137299070115	10312	TCIRG1	T-cell, immune regulator 1, ATPase, H+ transporting, lysosomal V0 subunit A3
ILMN_1694514	01111	0	0.903710605253234	1.62147756416104	0.845880780243061	1.05334262156981	79844	ZDHHC11	zinc finger, DHHC-type containing 11
ILMN_1694530	00010	0	0	0	-0.718324236851215	0	79016	DDA1	DET1 and DDB1 associated 1
ILMN_1694539	00011	0	0	0	-1.78559356630358	-1.99930433328402	9064	MAP3K6	mitogen-activated protein kinase kinase kinase 6
ILMN_1694587	00110	0	0	0.819127432370276	0.605846227416139	0	1933	EEF1B2	eukaryotic translation elongation factor 1 beta 2
ILMN_1694603	00011	0	0	0	1.01276539595196	1.39852223219735	6599	SMARCC1	SWI/SNF related, matrix associated, actin dependent regulator of chromatin, subfamily c, member 1
ILMN_1694711	00001	0	0	0	0	-0.604023870102742	9587	MAD2L1BP	MAD2L1 binding protein
ILMN_1694757	00011	0	0	0	-1.23798237137506	-1.12343994050140	1514	CTSL1	cathepsin L1
ILMN_1694759	00011	0	0	0	-0.851796042745502	-0.846589691039672	79086	C19orf42	chromosome 19 open reading frame 42
ILMN_1694776	00011	0	0	0	-0.71540440482056	-0.893276765620815	6342	SCP2	sterol carrier protein 2
ILMN_1694780	00101	0	0	0.673807444120393	0	1.58055756245545	2644	GCHFR	GTP cyclohydrolase I feedback regulator
ILMN_1694810	01111	0	-0.791273164170827	-0.865808823161063	-1.38684168492760	-0.945238906323206	56666	PANX2	pannexin 2
ILMN_1694840	00011	0	0	0	-1.64887256989004	-1.00084929119750	4147	MATN2	matrilin 2
ILMN_1694847	00001	0	0	0	0	2.06265381713816	7013	TERF1	telomeric repeat binding factor (NIMA-interacting) 1
ILMN_1694979	00001	0	0	0	0	0.77988644120528	83894	TTC29	tetratricopeptide repeat domain 29
ILMN_1694980	00011	0	0	0	-1.01388664763337	-1.17058201905622	4669	NAGLU	N-acetylglucosaminidase, alpha-
ILMN_1695000	01100	0	1.17345962439665	1.58125049506736	0	0	NA	NA	NA
ILMN_1695187	00001	0	0	0	0	2.06230298152475	NA	NA	NA
ILMN_1695226	01110	0	-0.606093943747414	-0.706018576731984	-0.683692783709437	0	81624	DIAPH3	diaphanous homolog 3 (Drosophila)
ILMN_1695271	01000	0	0.635927358137538	0	0	0	54913	RPP25	ribonuclease P/MRP 25kDa subunit
ILMN_1695311	00010	0	0	0	-1.14670285141568	0	3108	HLA-DMA	major histocompatibility complex, class II, DM alpha
ILMN_1695354	00001	0	0	0	0	1.10712984469320	90427	BMF	Bcl2 modifying factor
ILMN_1695357	01111	0	-1.08900181056919	-1.21294283716909	-1.22792804650103	-0.841705851380704	54908	CCDC99	coiled-coil domain containing 99
ILMN_1695362	00001	0	0	0	0	-0.713965931473632	7580	ZNF32	zinc finger protein 32
ILMN_1695386	00010	0	0	0	1.01873502381777	0	5889	RAD51C	RAD51 homolog C (S. cerevisiae)
ILMN_1695404	01111	0	1.15877406531071	1.15823999055053	-1.63526037856843	-1.58981494829125	4061	LY6E	lymphocyte antigen 6 complex, locus E
ILMN_1695414	00100	0	0	-0.790662273332494	0	0	55723	ASF1B	ASF1 anti-silencing function 1 homolog B (S. cerevisiae)
ILMN_1695423	00011	0	0	0	-1.21398443777005	-1.07681987114022	928	CD9	CD9 molecule
ILMN_1695475	00111	0	0	-0.718221635047749	-1.25962673663803	-1.20372650983620	10512	SEMA3C	sema domain, immunoglobulin domain (Ig), short basic domain, secreted, (semaphorin) 3C
ILMN_1695576	00001	0	0	0	0	-1.25720595895121	79590	MRPL24	mitochondrial ribosomal protein L24
ILMN_1695590	10000	0.615801258796504	0	0	0	0	154	ADRB2	adrenergic, beta-2-, receptor, surface
ILMN_1695604	00011	0	0	0	-0.72174963684091	-0.630542983219007	285761	DCBLD1	discoidin, CUB and LCCL domain containing 1
ILMN_1695606	00011	0	0	0	0.741539066793328	0.9382258679202	1949	EFNB3	ephrin-B3
ILMN_1695658	00100	0	0	-1.48277580817278	0	0	10112	KIF20A	kinesin family member 20A
ILMN_1695687	00011	0	0	0	1.41081701261591	3.56095854383567	57167	SALL4	sal-like 4 (Drosophila)
ILMN_1695706	00011	0	0	0	1.29926096656357	0.823547161511188	3021	H3F3B	H3 histone, family 3B (H3.3B)
ILMN_1695719	00011	0	0	0	0.617649517390383	0.87548858764543	27161	EIF2C2	eukaryotic translation initiation factor 2C, 2
ILMN_1695759	10000	-0.737176322025283	0	0	0	0	51005	AMDHD2	amidohydrolase domain containing 2
ILMN_1695821	00001	0	0	0	0	-0.613554059492694	10120	ACTR1B	ARP1 actin-related protein 1 homolog B, centractin beta (yeast)
ILMN_1695868	00001	0	0	0	0	-0.681583742427442	29964	PRICKLE4	prickle homolog 4 (Drosophila)
ILMN_1695880	00011	0	0	0	-4.90337809177389	-4.42736704527243	4015	LOX	lysyl oxidase
ILMN_1695946	01111	0	-1.26926233664231	-2.03388106225573	-4.09708176125482	-3.61364015981697	388610	TRNP1	TMF1-regulated nuclear protein 1
ILMN_1695972	00011	0	0	0	-1.01792034827227	-1.02236251594026	220388	CCDC89	coiled-coil domain containing 89
ILMN_1695978	00011	0	0	0	0.777973030399507	0.692165124853172	158038	LINGO2	leucine rich repeat and Ig domain containing 2
ILMN_1696021	00001	0	0	0	0	1.25476676023845	23633	KPNA6	karyopherin alpha 6 (importin alpha 7)
ILMN_1696065	00011	0	0	0	-0.824205026621327	-0.903402211211437	51150	SDF4	stromal cell derived factor 4
ILMN_1696133	00011	0	0	0	0.84407764467228	0.851630711791366	85465	SELI	selenoprotein I
ILMN_1696167	00010	0	0	0	0.91348930890101	0	148281	SYT6	synaptotagmin VI
ILMN_1696183	00110	0	0	0.595332262812199	0.732493496568705	0	3049	HBQ1	hemoglobin, theta 1
ILMN_1696187	01100	0	1.26326471869927	1.54889701600399	0	0	5836	PYGL	phosphorylase, glycogen, liver
ILMN_1696284	00001	0	0	0	0	1.60738569385518	51208	CLDN18	claudin 18
ILMN_1696311	00011	0	0	0	-1.47234099207578	-1.69107622671313	54928	IMPAD1	inositol monophosphatase domain containing 1
ILMN_1696316	00010	0	0	0	1.07506282418651	0	1374	CPT1A	carnitine palmitoyltransferase 1A (liver)
ILMN_1696339	00011	0	0	0	4.14732204836221	4.25738857900691	7546	ZIC2	Zic family member 2 (odd-paired homolog, Drosophila)
ILMN_1696383	00011	0	0	0	-0.905928255706714	-0.7921224105166	NA	NA	NA
ILMN_1696419	00011	0	0	0	-0.724720887316348	-0.751742436757185	2040	STOM	stomatin
ILMN_1696434	00011	0	0	0	0.927292383578626	2.15395599824368	284217	LAMA1	laminin, alpha 1
ILMN_1696485	00001	0	0	0	0	0.786629510214404	3182	HNRNPAB	heterogeneous nuclear ribonucleoprotein A/B
ILMN_1696521	00001	0	0	0	0	-0.610675604917022	1956	EGFR	epidermal growth factor receptor (erythroblastic leukemia viral (v-erb-b) oncogene homolog, avian)
ILMN_1696537	11111	-0.771714407454898	-1.25906097486206	-1.49450777325138	-1.43845673872015	-0.71783999532883	115265	DDIT4L	DNA-damage-inducible transcript 4-like
ILMN_1696585	11110	3.11146645050336	3.27030887819955	2.48639987777207	1.42485720241900	0	55612	FERMT1	fermitin family homolog 1 (Drosophila)
ILMN_1696590	00001	0	0	0	0	1.51991269048405	10164	CHST4	carbohydrate (N-acetylglucosamine 6-O) sulfotransferase 4
ILMN_1696622	00011	0	0	0	-0.707689360515482	-0.629780761916864	145389	SLC38A6	solute carrier family 38, member 6
ILMN_1696643	01111	0	-0.96055867244454	-1.03187432596900	-1.7786668144526	-1.55304012863312	7094	TLN1	talin 1
ILMN_1696657	00011	0	0	0	2.38320206598112	1.95682050580850	10446	LRRN2	leucine rich repeat neuronal 2
ILMN_1696675	00101	0	0	0.784456170811044	0	-1.02583984610480	8824	CES2	carboxylesterase 2 (intestine, liver)
ILMN_1696699	00011	0	0	0	1.80717994492766	1.57283267373843	79632	FAM184A	family with sequence similarity 184, member A
ILMN_1696708	00011	0	0	0	-0.813730175173486	-0.622986463537526	51637	C14orf166	chromosome 14 open reading frame 166
ILMN_1696749	00011	0	0	0	-2.68763892791002	-3.50035254735653	4000	LMNA	lamin A/C
ILMN_1697117	00011	0	0	0	0.699904013983511	0.748180106024865	6908	TBP	TATA box binding protein
ILMN_1697153	00011	0	0	0	0.66070527161712	0.63559017103124	23390	ZDHHC17	zinc finger, DHHC-type containing 17
ILMN_1697176	00010	0	0	0	0.891925389050138	0	2670	GFAP	glial fibrillary acidic protein
ILMN_1697189	00011	0	0	0	4.10661928577732	2.39212582834428	139728	PNCK	pregnancy up-regulated non-ubiquitously expressed CaM kinase
ILMN_1697220	00011	0	0	0	-1.91987568668041	-2.28005697345405	4907	NT5E	5'-nucleotidase, ecto (CD73)
ILMN_1697268	00011	0	0	0	-1.91009683911846	-0.942442178587703	84034	EMILIN2	elastin microfibril interfacer 2
ILMN_1697363	00001	0	0	0	0	-0.754134574330111	54976	C20orf27	chromosome 20 open reading frame 27
ILMN_1697409	00001	0	0	0	0	-2.05063499949499	8764	TNFRSF14	tumor necrosis factor receptor superfamily, member 14 (herpesvirus entry mediator)
ILMN_1697420	00011	0	0	0	-0.95168892250933	-1.30335746232163	26277	TINF2	TERF1 (TRF1)-interacting nuclear factor 2
ILMN_1697448	00111	0	0	0.751735064810724	-0.658448305815675	-1.54492954002066	10628	TXNIP	thioredoxin interacting protein
ILMN_1697460	00101	0	0	0.753406571271555	0	0.750782772266304	92840	REEP6	receptor accessory protein 6
ILMN_1697469	00011	0	0	0	1.07727584352836	0.859629376367215	6431	SFRS6	splicing factor, arginine/serine-rich 6
ILMN_1697544	00011	0	0	0	1.06076787720223	1.27954565799798	123096	SLC25A29	solute carrier family 25, member 29
ILMN_1697548	00011	0	0	0	2.00716136614703	1.17424418769860	23266	LPHN2	latrophilin 2
ILMN_1697559	00010	0	0	0	-0.7089679918525	0	2539	G6PD	glucose-6-phosphate dehydrogenase
ILMN_1697567	00010	0	0	0	-0.864421989090786	0	7170	TPM3	tropomyosin 3
ILMN_1697585	00011	0	0	0	0.861197124018224	0.687436862078552	64431	ACTR6	ARP6 actin-related protein 6 homolog (yeast)
ILMN_1697629	00010	0	0	0	1.4475084434091	0	NA	NA	NA
ILMN_1697639	00010	0	0	0	1.19611247253761	0	8473	OGT	O-linked N-acetylglucosamine (GlcNAc) transferase (UDP-N-acetylglucosamine:polypeptide-N-acetylglucosaminyl transferase)
ILMN_1697642	01111	0	-0.711451327833011	-0.855081734160274	-1.40915228123441	-1.45031002506007	55973	BCAP29	B-cell receptor-associated protein 29
ILMN_1697710	00010	0	0	0	-0.611509766986362	0	27178	IL1F7	interleukin 1 family, member 7 (zeta)
ILMN_1697777	00011	0	0	0	-0.709370811107508	-0.780846479874352	7264	TSTA3	tissue specific transplantation antigen P35B
ILMN_1697959	00001	0	0	0	0	0.642513887393006	84912	SLC35B4	solute carrier family 35, member B4
ILMN_1697962	00001	0	0	0	0	-0.93619004851399	197370	NSMCE1	non-SMC element 1 homolog (S. cerevisiae)
ILMN_1698001	00001	0	0	0	0	-0.600141860063017	4690	NCK1	NCK adaptor protein 1
ILMN_1698019	00111	0	0	-0.879218137530865	-1.04158855035621	-0.661076915977793	5641	LGMN	legumain
ILMN_1698072	00111	0	0	-0.69872487385789	-0.86114008792488	-1.05058902268574	10531	PITRM1	pitrilysin metallopeptidase 1
ILMN_1698179	00010	0	0	0	4.77968620774922	0	29114	TAGLN3	transgelin 3
ILMN_1698225	00011	0	0	0	-1.13908924161633	-1.33417466345467	4644	MYO5A	myosin VA (heavy chain 12, myoxin)
ILMN_1698237	00100	0	0	0.848261390531901	0	0	51127	TRIM17	tripartite motif-containing 17
ILMN_1698243	00010	0	0	0	-1.0033668106549	0	112770	C1orf85	chromosome 1 open reading frame 85
ILMN_1698259	00010	0	0	0	0.917293988063234	0	55273	TMEM100	transmembrane protein 100
ILMN_1698307	00011	0	0	0	-0.948258208058348	-1.19547581408592	28988	DBNL	drebrin-like
ILMN_1698323	01101	0	1.19998449158609	1.31416591954567	0	-0.855253559597246	55041	PLEKHB2	pleckstrin homology domain containing, family B (evectins) member 2
ILMN_1698419	00001	0	0	0	0	1.03993925223323	9612	NCOR2	nuclear receptor co-repressor 2
ILMN_1698463	00011	0	0	0	0.793349954597387	1.05105292389412	3609	ILF3	interleukin enhancer binding factor 3, 90kDa
ILMN_1698478	00001	0	0	0	0	-0.861583254785852	6618	SNAPC2	small nuclear RNA activating complex, polypeptide 2, 45kDa
ILMN_1698487	00011	0	0	0	-0.70775934686399	-0.84401238776399	6392	SDHD	succinate dehydrogenase complex, subunit D, integral membrane protein
ILMN_1698533	00010	0	0	0	0.688296589595893	0	NA	NA	NA
ILMN_1698605	00001	0	0	0	0	-0.810209735691101	79188	TMEM43	transmembrane protein 43
ILMN_1698621	00001	0	0	0	0	-0.602666710976806	10466	COG5	component of oligomeric golgi complex 5
ILMN_1698666	00100	0	0	0.598235797403462	0	0	1474	CST6	cystatin E/M
ILMN_1698706	00011	0	0	0	-0.753951757052119	-0.756122558547342	22795	NID2	nidogen 2 (osteonidogen)
ILMN_1698715	00001	0	0	0	0	-0.671784574661694	374354	NHLRC2	NHL repeat containing 2
ILMN_1698732	00010	0	0	0	0.662495679409938	0	23022	PALLD	palladin, cytoskeletal associated protein
ILMN_1698766	00010	0	0	0	-1.28469709867993	0	29108	PYCARD	PYD and CARD domain containing
ILMN_1698803	00011	0	0	0	-0.781383692424939	-0.943208809400514	51776	ZAK	sterile alpha motif and leucine zipper containing kinase AZK
ILMN_1698934	01111	0	0.9575010308128	0.901020801492187	1.29184542366879	1.18289825979634	112616	CMTM7	CKLF-like MARVEL transmembrane domain containing 7
ILMN_1699112	00010	0	0	0	-0.72761336045955	0	1315	COPB1	coatomer protein complex, subunit beta 1
ILMN_1699206	00011	0	0	0	0.99446186127885	1.03617979434619	85462	FHDC1	FH2 domain containing 1
ILMN_1699226	00001	0	0	0	0	1.11274196422889	23352	UBR4	ubiquitin protein ligase E3 component n-recognin 4
ILMN_1699254	00001	0	0	0	0	0.83947895077866	57475	PLEKHH1	pleckstrin homology domain containing, family H (with MyTH4 domain) member 1
ILMN_1699265	01111	0	0.891831082459129	0.904118422071221	1.05254017128739	0.939813946879614	8795	TNFRSF10B	tumor necrosis factor receptor superfamily, member 10b
ILMN_1699354	00001	0	0	0	0	0.968906090440382	1969	EPHA2	EPH receptor A2
ILMN_1699384	00001	0	0	0	0	-0.606537684070225	5528	PPP2R5D	protein phosphatase 2, regulatory subunit B', delta isoform
ILMN_1699421	11111	-0.7952175400099	-1.20946699830340	-1.44422738492660	-1.57608195048581	-1.54853911450507	11199	ANXA10	annexin A10
ILMN_1699440	00001	0	0	0	0	-0.691881725498471	92999	ZBTB47	zinc finger and BTB domain containing 47
ILMN_1699472	00001	0	0	0	0	-0.881476323814794	6487	ST3GAL3	ST3 beta-galactoside alpha-2,3-sialyltransferase 3
ILMN_1699489	01111	0	-1.04648774826731	-1.62533224123657	-2.12988111802901	-1.18406934796874	84617	TUBB6	tubulin, beta 6
ILMN_1699496	00010	0	0	0	0.880543188395292	0	51317	PHF21A	PHD finger protein 21A
ILMN_1699537	00001	0	0	0	0	2.98328048390969	138255	C9orf135	chromosome 9 open reading frame 135
ILMN_1699545	00001	0	0	0	0	-0.662376849499925	9159	PCSK7	proprotein convertase subtilisin/kexin type 7
ILMN_1699574	00001	0	0	0	0	-2.33748023097047	8829	NRP1	neuropilin 1
ILMN_1699598	01111	0	-0.786993938151575	-0.711646621890086	-0.95233260564617	-0.640076134220045	1173	AP2M1	adaptor-related protein complex 2, mu 1 subunit
ILMN_1699603	01110	0	0.690930491871542	0.606977529062478	0.701023704367168	0	6182	MRPL12	mitochondrial ribosomal protein L12
ILMN_1699606	00010	0	0	0	0.679898963317365	0	51130	ASB3	ankyrin repeat and SOCS box-containing 3
ILMN_1699631	00010	0	0	0	1.00108021992026	0	NA	NA	NA
ILMN_1699651	00011	0	0	0	-1.58291325627421	-0.728365560505473	3569	IL6	interleukin 6 (interferon, beta 2)
ILMN_1699665	00011	0	0	0	1.06478641360350	1.17621699692746	54102	CLIC6	chloride intracellular channel 6
ILMN_1699676	00011	0	0	0	0.999826764773738	0.871295765068254	171546	C14orf147	chromosome 14 open reading frame 147
ILMN_1699695	00011	0	0	0	2.91338071390383	3.95393208861821	27242	TNFRSF21	tumor necrosis factor receptor superfamily, member 21
ILMN_1699703	00010	0	0	0	-0.704823938137364	0	372	ARCN1	archain 1
ILMN_1699728	00010	0	0	0	-0.800042072494392	0	686	BTD	biotinidase
ILMN_1699737	01111	0	1.04418029266330	1.08688190845620	1.19419427782677	0.615792388181061	10131	TRAP1	TNF receptor-associated protein 1
ILMN_1699750	00001	0	0	0	0	0.743696660799152	79852	EPHX3	epoxide hydrolase 3
ILMN_1699772	00111	0	0	1.02117636412941	4.07542955280029	1.70620019568817	58528	RRAGD	Ras-related GTP binding D
ILMN_1699856	00010	0	0	0	0.942601900599351	0	5900	RALGDS	ral guanine nucleotide dissociation stimulator
ILMN_1699887	00001	0	0	0	0	0.977612904627378	6768	ST14	suppression of tumorigenicity 14 (colon carcinoma)
ILMN_1699925	01000	0	0.657643253793438	0	0	0	9333	TGM5	transglutaminase 5
ILMN_1699931	00011	0	0	0	-1.28823470477326	-0.594049613732155	10870	HCST	hematopoietic cell signal transducer
ILMN_1699980	00010	0	0	0	0.657572131677486	0	90139	TSPAN18	tetraspanin 18
ILMN_1699989	00001	0	0	0	0	0.648760556914565	149428	BNIPL	BCL2/adenovirus E1B 19kD interacting protein like
ILMN_1700001	00001	0	0	0	0	-0.753127790944008	6988	TCTA	T-cell leukemia translocation altered gene
ILMN_1700024	00011	0	0	0	0.715844657336397	0.787625890415681	10090	UST	uronyl-2-sulfotransferase
ILMN_1700081	00001	0	0	0	0	1.21228403593585	10468	FST	follistatin
ILMN_1700168	00011	0	0	0	0.606168058954731	0.782856845759579	23395	LARS2	leucyl-tRNA synthetase 2, mitochondrial
ILMN_1700183	01111	0	2.06651512783094	2.59867190224263	1.51667883520852	2.08773515772083	187	APLNR	apelin receptor
ILMN_1700202	00001	0	0	0	0	1.04677005531836	65084	TMEM135	transmembrane protein 135
ILMN_1700248	00011	0	0	0	0.778050905786157	1.43758794604672	349136	WDR86	WD repeat domain 86
ILMN_1700268	00011	0	0	0	-0.905132698746938	0.961587214818646	NA	NA	NA
ILMN_1700276	00011	0	0	0	-0.850671443259147	-1.04012166832369	51528	JKAMP	JNK1/MAPK8-associated membrane protein
ILMN_1700306	11111	0.961319656843173	1.62699062860650	1.77167932158099	2.65544139637438	2.88912895588818	132299	OCIAD2	OCIA domain containing 2
ILMN_1700384	00001	0	0	0	0	0.603625959391086	57648	KIAA1522	KIAA1522
ILMN_1700432	00010	0	0	0	0.833948841754994	0	3707	ITPKB	inositol 1,4,5-trisphosphate 3-kinase B
ILMN_1700477	00011	0	0	0	-0.975573086429703	-1.15217525672909	84545	MRPL43	mitochondrial ribosomal protein L43
ILMN_1700507	00011	0	0	0	0.775795845911526	0.83849845772853	23332	CLASP1	cytoplasmic linker associated protein 1
ILMN_1700515	00111	0	0	0.899907657763325	1.17600899835225	1.21480346436913	284018	C17orf58	chromosome 17 open reading frame 58
ILMN_1700518	01000	0	0.674811766166185	0	0	0	NA	NA	NA
ILMN_1700541	00010	0	0	0	-2.76075395970742	0	2192	FBLN1	fibulin 1
ILMN_1700547	00001	0	0	0	0	1.36703271801105	83539	CHST9	carbohydrate (N-acetylgalactosamine 4-0) sulfotransferase 9
ILMN_1700681	00001	0	0	0	0	-0.843536988316409	83692	CD99L2	CD99 molecule-like 2
ILMN_1700695	00010	0	0	0	-0.967673975640583	0	23446	SLC44A1	solute carrier family 44, member 1
ILMN_1700831	01101	0	0.608396448849901	0.706329567514378	0	0.65085070006283	11001	SLC27A2	solute carrier family 27 (fatty acid transporter), member 2
ILMN_1700896	00001	0	0	0	0	-0.85332785609293	8819	SAP30	Sin3A-associated protein, 30kDa
ILMN_1700915	00001	0	0	0	0	-0.808714876898785	648	BMI1	BMI1 polycomb ring finger oncogene
ILMN_1700955	00010	0	0	0	1.12561623516835	0	255758	TCTEX1D2	Tctex1 domain containing 2
ILMN_1700967	00010	0	0	0	-0.624434336732921	0	NA	NA	NA
ILMN_1701052	00001	0	0	0	0	-0.857015916571218	27175	TUBG2	tubulin, gamma 2
ILMN_1701169	00001	0	0	0	0	-0.587923906225311	50809	HP1BP3	heterochromatin protein 1, binding protein 3
ILMN_1701204	01111	0	-0.880984358024739	-1.38574349388512	-3.27060573525311	-2.842565807918	7424	VEGFC	vascular endothelial growth factor C
ILMN_1701243	01111	0	0.76657420980118	0.822833918834949	0.890133845088744	0.676571235759877	56652	C10orf2	chromosome 10 open reading frame 2
ILMN_1701308	00011	0	0	0	-5.84466647225956	-2.45763982856123	1277	COL1A1	collagen, type I, alpha 1
ILMN_1701314	00011	0	0	0	1.8800776171088	1.54055223124663	NA	NA	NA
ILMN_1701340	00010	0	0	0	1.15460158276875	0	8022	LHX3	LIM homeobox 3
ILMN_1701361	00011	0	0	0	-0.836254571815277	-0.771246718459093	286343	C9orf150	chromosome 9 open reading frame 150
ILMN_1701375	00001	0	0	0	0	-0.670504434465071	54461	FBXW5	F-box and WD repeat domain containing 5
ILMN_1701402	00011	0	0	0	-1.53374073312976	-1.13154790358873	121457	IKBIP	IKBKB interacting protein
ILMN_1701403	00100	0	0	-0.671636050505988	0	0	3092	HIP1	huntingtin interacting protein 1
ILMN_1701413	00001	0	0	0	0	-0.690439419629346	9091	PIGQ	phosphatidylinositol glycan anchor biosynthesis, class Q
ILMN_1701424	00001	0	0	0	0	1.34283280985028	3918	LAMC2	laminin, gamma 2
ILMN_1701441	00011	0	0	0	-1.25299471950784	-2.83594357366848	1902	LPAR1	lysophosphatidic acid receptor 1
ILMN_1701455	11010	0.64254542333888	0.720578659085685	0	-0.710611712397035	0	26270	FBXO6	F-box protein 6
ILMN_1701457	00011	0	0	0	-1.1850424058422	-1.20869631449752	81889	FAHD1	fumarylacetoacetate hydrolase domain containing 1
ILMN_1701461	00111	0	0	-1.07372041219796	-3.65417104620579	-3.56392158829362	7078	TIMP3	TIMP metallopeptidase inhibitor 3
ILMN_1701482	00011	0	0	0	-0.877749507789801	-1.01222651674043	23275	POFUT2	protein O-fucosyltransferase 2
ILMN_1701487	00010	0	0	0	-0.611809446627038	0	9344	TAOK2	TAO kinase 2
ILMN_1701514	00011	0	0	0	-0.968606050407757	-0.768770993040297	10758	TRAF3IP2	TRAF3 interacting protein 2
ILMN_1701558	00011	0	0	0	-1.45094061373678	-1.49489102719092	4130	MAP1A	microtubule-associated protein 1A
ILMN_1701603	00011	0	0	0	1.36900952616795	2.83973893969525	249	ALPL	alkaline phosphatase, liver/bone/kidney
ILMN_1701613	11110	1.46862724582634	3.1656602935274	3.92480243682764	0.594428549890349	0	5920	RARRES3	retinoic acid receptor responder (tazarotene induced) 3
ILMN_1701643	00001	0	0	0	0	0.654138005302015	81544	GDPD5	glycerophosphodiester phosphodiesterase domain containing 5
ILMN_1701653	00010	0	0	0	1.34039584785156	0	429	ASCL1	achaete-scute complex homolog 1 (Drosophila)
ILMN_1701655	11110	1.61554366492967	2.00344450045592	1.66864377883353	-0.788319666216925	0	80024	SLC24A6	solute carrier family 24 (sodium/potassium/calcium exchanger), member 6
ILMN_1701700	00010	0	0	0	0.59634333190429	0	56062	KLHL4	kelch-like 4 (Drosophila)
ILMN_1701724	00001	0	0	0	0	0.929529896865516	51608	C7orf20	chromosome 7 open reading frame 20
ILMN_1701731	11011	-1.00548222419135	-0.9403536549752	0	-1.46796986871928	-1.27052655633633	231	AKR1B1	aldo-keto reductase family 1, member B1 (aldose reductase)
ILMN_1701789	11111	2.90943088413133	2.72084126453983	1.91135593346925	-1.38551084320644	-1.57664843545734	3437	IFIT3	interferon-induced protein with tetratricopeptide repeats 3
ILMN_1701875	00011	0	0	0	-0.596543845026275	-1.13412947899601	7791	ZYX	zyxin
ILMN_1701877	00111	0	0	-1.09282489219729	-3.58369467812383	-2.17883885660377	558	AXL	AXL receptor tyrosine kinase
ILMN_1701918	00011	0	0	0	1.50120459125848	1.34170364363108	126823	KLHDC9	kelch domain containing 9
ILMN_1701933	00001	0	0	0	0	1.07325180164369	6622	SNCA	synuclein, alpha (non A4 component of amyloid precursor)
ILMN_1701998	00011	0	0	0	-0.938665384053254	-1.09794491147598	60312	AFAP1	actin filament associated protein 1
ILMN_1702065	00011	0	0	0	-1.08647642544337	-0.799135794865675	84975	MFSD5	major facilitator superfamily domain containing 5
ILMN_1702125	00001	0	0	0	0	0.774891185770874	3217	HOXB7	homeobox B7
ILMN_1702171	00001	0	0	0	0	0.85480913134143	79888	LPCAT1	lysophosphatidylcholine acyltransferase 1
ILMN_1702175	00001	0	0	0	0	-0.72804381539548	7982	ST7	suppression of tumorigenicity 7
ILMN_1702197	00001	0	0	0	0	0.851929991277288	NA	NA	NA
ILMN_1702229	00001	0	0	0	0	1.07067016398787	27439	CECR6	cat eye syndrome chromosome region, candidate 6
ILMN_1702301	00111	0	0	-1.01604971567594	-2.20666950120835	-2.55447429297547	55619	DOCK10	dedicator of cytokinesis 10
ILMN_1702363	00011	0	0	0	-2.64319140844259	-4.65617247486627	23213	SULF1	sulfatase 1
ILMN_1702384	00011	0	0	0	0.87017307260771	0.610070614426899	51123	ZNF706	zinc finger protein 706
ILMN_1702396	01100	0	-0.648723799124177	-0.662086418543389	0	0	NA	NA	NA
ILMN_1702487	00010	0	0	0	-2.27903358984056	0	6446	SGK1	serum/glucocorticoid regulated kinase 1
ILMN_1702503	01100	0	1.10115837339703	2.22140376999384	0	0	218	ALDH3A1	aldehyde dehydrogenase 3 family, memberA1
ILMN_1702584	00001	0	0	0	0	1.03855983451860	NA	NA	NA
ILMN_1702592	00010	0	0	0	0.748178747404422	0	84942	WDR73	WD repeat domain 73
ILMN_1702633	00001	0	0	0	0	-0.846811086070547	54884	RETSAT	retinol saturase (all-trans-retinol 13,14-reductase)
ILMN_1702636	01111	0	-0.999081895328088	-1.67042026705143	-2.64313944849393	-2.30410163329820	84617	TUBB6	tubulin, beta 6
ILMN_1702789	00010	0	0	0	0.841557238510496	0	85442	KNDC1	kinase non-catalytic C-lobe domain (KIND) containing 1
ILMN_1702861	00011	0	0	0	-1.71472187338584	-1.78108482821620	6444	SGCD	sarcoglycan, delta (35kDa dystrophin-associated glycoprotein)
ILMN_1702899	00010	0	0	0	0.674556870230092	0	144100	PLEKHA7	pleckstrin homology domain containing, family A member 7
ILMN_1702933	01000	0	-0.918749466594312	0	0	0	NA	NA	NA
ILMN_1702973	01111	0	-1.44993936214594	-2.07705464470056	-3.01037067945051	-2.34652930482627	84141	FAM176A	family with sequence similarity 176, member A
ILMN_1703072	00011	0	0	0	-0.68846304688691	-0.63987596242583	10488	CREB3	cAMP responsive element binding protein 3
ILMN_1703074	00010	0	0	0	-0.664301568933269	0	1362	CPD	carboxypeptidase D
ILMN_1703108	11111	1.11661871874824	1.16165941989886	0.772384447793222	-0.650297263717214	-1.04307350922312	9246	UBE2L6	ubiquitin-conjugating enzyme E2L 6
ILMN_1703123	00001	0	0	0	0	1.08862836434654	64651	CSRNP1	cysteine-serine-rich nuclear protein 1
ILMN_1703132	00010	0	0	0	0.977375726076639	0	57226	LYRM2	LYR motif containing 2
ILMN_1703178	00011	0	0	0	3.15365009764687	1.55219301664672	7857	SCG2	secretogranin II (chromogranin C)
ILMN_1703226	00001	0	0	0	0	-0.60553807004557	112970	KTI12	KTI12 homolog, chromatin associated (S. cerevisiae)
ILMN_1703273	01111	0	-0.611922170680966	-0.77835043750102	-1.25148985358652	-1.21695308830721	55075	UACA	uveal autoantigen with coiled-coil domains and ankyrin repeats
ILMN_1703279	00010	0	0	0	0.647998815701924	0	55086	CXorf57	chromosome X open reading frame 57
ILMN_1703284	00010	0	0	0	0.894551807939606	0	84501	SPIRE2	spire homolog 2 (Drosophila)
ILMN_1703314	00010	0	0	0	-0.666384995753043	0	79786	KLHL36	kelch-like 36 (Drosophila)
ILMN_1703330	01100	0	0.912189171242103	0.763552322058153	0	0	NA	NA	NA
ILMN_1703379	00010	0	0	0	0.606821306074629	0	NA	NA	NA
ILMN_1703408	00011	0	0	0	2.77852402594691	1.6762715390717	7976	FZD3	frizzled homolog 3 (Drosophila)
ILMN_1703433	00011	0	0	0	-0.83627273038313	-1.48408525785343	57048	PLSCR3	phospholipid scramblase 3
ILMN_1703441	01000	0	0.657435785933897	0	0	0	51042	ZNF593	zinc finger protein 593
ILMN_1703471	00011	0	0	0	-0.994661928000186	-1.20820435019310	22926	ATF6	activating transcription factor 6
ILMN_1703477	00001	0	0	0	0	-0.650817277430951	9181	ARHGEF2	Rho/Rac guanine nucleotide exchange factor (GEF) 2
ILMN_1703531	11111	-0.857626758211369	-0.932694666664649	-0.87617442066627	-2.14981280326815	-1.12392859110045	1903	S1PR3	sphingosine-1-phosphate receptor 3
ILMN_1703558	00010	0	0	0	-0.976947868185547	0	2275	FHL3	four and a half LIM domains 3
ILMN_1703564	00011	0	0	0	-1.05999694915294	-0.89037662776685	83658	DYNLRB1	dynein, light chain, roadblock-type 1
ILMN_1703565	00111	0	0	0.98049390700263	1.71221209109354	1.36506458002371	29997	GLTSCR2	glioma tumor suppressor candidate region gene 2
ILMN_1703572	00010	0	0	0	0.789759867468283	0	64881	PCDH20	protocadherin 20
ILMN_1703593	00001	0	0	0	0	1.64817089573058	55971	BAIAP2L1	BAI1-associated protein 2-like 1
ILMN_1703617	01100	0	0.99760584341082	0.757116902199332	0	0	10598	AHSA1	AHA1, activator of heat shock 90kDa protein ATPase homolog 1 (yeast)
ILMN_1703622	00111	0	0	-0.631669091236057	-1.41430829726038	-1.50134775078450	5479	PPIB	peptidylprolyl isomerase B (cyclophilin B)
ILMN_1703743	00001	0	0	0	0	0.68858497246328	26574	AATF	apoptosis antagonizing transcription factor
ILMN_1703852	00011	0	0	0	2.38149639828155	1.83456293004495	1948	EFNB2	ephrin-B2
ILMN_1703866	00011	0	0	0	0.611789548316933	0.914786952818698	6829	SUPT5H	suppressor of Ty 5 homolog (S. cerevisiae)
ILMN_1703886	00111	0	0	-0.767580113241921	-0.9340115487655	-0.821262394826206	6567	SLC16A2	solute carrier family 16, member 2 (monocarboxylic acid transporter 8)
ILMN_1703891	00001	0	0	0	0	-0.679660392238242	23158	TBC1D9	TBC1 domain family, member 9 (with GRAM domain)
ILMN_1703926	11011	0.691735684046554	0.913497885007192	0	-0.722149334773631	-0.690847757087048	5732	PTGER2	prostaglandin E receptor 2 (subtype EP2), 53kDa
ILMN_1703946	11110	0.612670656728201	1.06366860951475	1.12106517251491	1.65732897835632	0	136	ADORA2B	adenosine A2b receptor
ILMN_1703955	00011	0	0	0	-1.30486534029308	-1.06784539334821	114907	FBXO32	F-box protein 32
ILMN_1704024	00011	0	0	0	0.784657751518473	1.03478820980682	54958	TMEM160	transmembrane protein 160
ILMN_1704055	01000	0	1.09610187693091	0	0	0	NA	NA	NA
ILMN_1704079	00011	0	0	0	1.25515255420392	1.59644862487454	55544	RBM38	RNA binding motif protein 38
ILMN_1704164	00111	0	0	0.74363376184235	0.718723405454448	0.746138148333364	23400	ATP13A2	ATPase type 13A2
ILMN_1704195	00110	0	0	0.693085760577201	0.946947327644633	0	197258	FUK	fucokinase
ILMN_1704196	00011	0	0	0	0.679527085537322	2.39077434869808	1829	DSG2	desmoglein 2
ILMN_1704253	00001	0	0	0	0	0.674010624828025	64771	C6orf106	chromosome 6 open reading frame 106
ILMN_1704286	00011	0	0	0	-1.34216864399163	-1.20633046556992	53827	FXYD5	FXYD domain containing ion transport regulator 5
ILMN_1704294	00001	0	0	0	0	3.53234987397252	1001	CDH3	cadherin 3, type 1, P-cadherin (placental)
ILMN_1704313	00011	0	0	0	-0.73575742696686	-0.864312319854399	79807	GSTCD	glutathione S-transferase, C-terminal domain containing
ILMN_1704353	00011	0	0	0	2.73409438448837	3.10867181710357	3321	IGSF3	immunoglobulin superfamily, member 3
ILMN_1704369	00111	0	0	-0.678961395522126	-1.33193892998827	-1.05541550960850	51474	LIMA1	LIM domain and actin binding 1
ILMN_1704383	00010	0	0	0	0.770955540174677	0	4591	TRIM37	tripartite motif-containing 37
ILMN_1704398	00111	0	0	0.65126120841896	1.48418358329737	0.6181139562481	8326	FZD9	frizzled homolog 9 (Drosophila)
ILMN_1704418	00010	0	0	0	-0.983826505039797	0	2297	FOXD1	forkhead box D1
ILMN_1704446	00010	0	0	0	2.00207636474724	0	NA	NA	NA
ILMN_1704452	00011	0	0	0	0.647258392127695	1.22143955817268	607	BCL9	B-cell CLL/lymphoma 9
ILMN_1704472	00001	0	0	0	0	-0.601081382044809	163126	EID2	EP300 interacting inhibitor of differentiation 2
ILMN_1704477	00011	0	0	0	0.934971808010223	0.763308255745955	9377	COX5A	cytochrome c oxidase subunit Va
ILMN_1704537	01011	0	-0.767429168900883	0	1.21976419672496	1.09550039723469	26227	PHGDH	phosphoglycerate dehydrogenase
ILMN_1704579	00010	0	0	0	1.16118105500796	0	154664	ABCA13	ATP-binding cassette, sub-family A (ABC1), member 13
ILMN_1704665	00011	0	0	0	4.36510771543758	3.41653569343266	2824	GPM6B	glycoprotein M6B
ILMN_1704753	11111	-0.99923408705688	-1.44644119231832	-1.17526135545557	-3.53162319816544	-1.45444025636258	2034	EPAS1	endothelial PAS domain protein 1
ILMN_1704793	00011	0	0	0	-0.96398720008258	-0.588771815410427	339344	MYPOP	Myb-related transcription factor, partner of profilin
ILMN_1704972	11100	1.02787929935632	0.932948307515414	0.611173068036626	0	0	85363	TRIM5	tripartite motif-containing 5
ILMN_1705064	00010	0	0	0	-0.978811459313828	0	81565	NDEL1	nudE nuclear distribution gene E homolog (A. nidulans)-like 1
ILMN_1705066	00011	0	0	0	1.87961762249582	2.44628477572026	121551	BTBD11	BTB (POZ) domain containing 11
ILMN_1705116	00011	0	0	0	1.65011438482024	1.95805987592258	63027	SLC22A23	solute carrier family 22, member 23
ILMN_1705141	00011	0	0	0	-0.802591549847575	-0.78895547402412	27101	CACYBP	calcyclin binding protein
ILMN_1705144	00100	0	0	0.693176911731458	0	0	8408	ULK1	unc-51-like kinase 1 (C. elegans)
ILMN_1705151	00011	0	0	0	0.70176713092841	0.672164346825504	10946	SF3A3	splicing factor 3a, subunit 3, 60kDa
ILMN_1705153	01010	0	0.773240340188899	0	1.08607742126908	0	4744	NEFH	neurofilament, heavy polypeptide
ILMN_1705187	00010	0	0	0	2.68925680803096	0	163404	LPPR5	lipid phosphate phosphatase-related protein type 5
ILMN_1705213	00011	0	0	0	-1.00336427241694	-0.876141182560408	64114	TMBIM1	transmembrane BAX inhibitor motif containing 1
ILMN_1705231	00011	0	0	0	0.827356294478048	2.91766114122253	6578	SLCO2A1	solute carrier organic anion transporter family, member 2A1
ILMN_1705241	11010	0.744553335799937	0.592058838900837	0	-0.653750707924354	0	23424	TDRD7	tudor domain containing 7
ILMN_1705250	00011	0	0	0	-0.913984929503803	-0.605535038506116	92949	ADAMTSL1	ADAMTS-like 1
ILMN_1705253	00010	0	0	0	0.64030536854305	0	5789	PTPRD	protein tyrosine phosphatase, receptor type, D
ILMN_1705258	00010	0	0	0	-1.07768572429309	0	8532	CPZ	carboxypeptidase Z
ILMN_1705261	00010	0	0	0	-0.809554055277722	0	823	CAPN1	calpain 1, (mu/I) large subunit
ILMN_1705310	00010	0	0	0	1.18248088959589	0	7716	VEZF1	vascular endothelial zinc finger 1
ILMN_1705390	00001	0	0	0	0	-0.671088512063527	84861	KLHL22	kelch-like 22 (Drosophila)
ILMN_1705403	00111	0	0	1.05464835724716	0.878382207066052	3.11614344299532	29785	CYP2S1	cytochrome P450, family 2, subfamily S, polypeptide 1
ILMN_1705442	00001	0	0	0	0	0.676926770213974	123920	CMTM3	CKLF-like MARVEL transmembrane domain containing 3
ILMN_1705447	00010	0	0	0	1.04922644792026	0	172	AFG3L1	AFG3 ATPase family gene 3-like 1 (S. cerevisiae)
ILMN_1705546	11111	3.32421965223448	4.04924157764183	4.09052265546606	3.59649741153933	4.14601245433903	5460	POU5F1	POU class 5 homeobox 1
ILMN_1705570	00011	0	0	0	2.86409952960235	2.84284674931116	55506	H2AFY2	H2A histone family, member Y2
ILMN_1705579	01110	0	-0.635004556658437	-0.636145336791771	-0.692731248082817	0	58538	MPP4	membrane protein, palmitoylated 4 (MAGUK p55 subfamily member 4)
ILMN_1705594	01111	0	0.867337851592763	0.796356593020642	1.13475055963962	0.764411034854575	55226	NAT10	N-acetyltransferase 10 (GCN5-related)
ILMN_1705617	00111	0	0	-0.70357018531382	-0.88856573839514	-0.592272945664833	1072	CFL1	cofilin 1 (non-muscle)
ILMN_1705682	00011	0	0	0	-0.966268470315837	-0.655051478462182	10536	LEPREL2	leprecan-like 2
ILMN_1705737	01110	0	0.673216681386863	0.80178672898755	0.907744939961976	0	3615	IMPDH2	IMP (inosine monophosphate) dehydrogenase 2
ILMN_1705750	00011	0	0	0	-2.49733510324801	-1.78515598698715	7052	TGM2	transglutaminase 2 (C polypeptide, protein-glutamine-gamma-glutamyltransferase)
ILMN_1705848	00010	0	0	0	0.618786804814585	0	NA	NA	NA
ILMN_1705849	00011	0	0	0	-1.12001801517156	-0.707748575603492	6697	SPR	sepiapterin reductase (7,8-dihydrobiopterin:NADP+ oxidoreductase)
ILMN_1705907	00001	0	0	0	0	0.87279212607472	9972	NUP153	nucleoporin 153kDa
ILMN_1705953	00011	0	0	0	1.38687908739858	1.61020224330504	91694	LONRF1	LON peptidase N-terminal domain and ring finger 1
ILMN_1705985	00011	0	0	0	0.882324127942967	0.613234378869672	5277	PIGA	phosphatidylinositol glycan anchor biosynthesis, class A
ILMN_1706015	00010	0	0	0	-1.14109736011407	0	131583	FAM43A	family with sequence similarity 43, member A
ILMN_1706057	00011	0	0	0	0.926452811297869	0.594294705675125	1431	CS	citrate synthase
ILMN_1706075	00011	0	0	0	1.03837787943916	0.905079961631209	23451	SF3B1	splicing factor 3b, subunit 1, 155kDa
ILMN_1706094	11111	0.601092137382317	0.695592481948601	0.605874905206431	0.936717511741104	1.08309151374836	25831	HECTD1	HECT domain containing 1
ILMN_1706149	01111	0	0.995377252657736	0.894853945063632	0.973228667310824	1.19850620897685	84306	PDCD2L	programmed cell death 2-like
ILMN_1706246	00011	0	0	0	-0.740898850878238	-0.70425522341231	22948	CCT5	chaperonin containing TCP1, subunit 5 (epsilon)
ILMN_1706397	00001	0	0	0	0	-0.693853486530283	79643	CHMP6	chromatin modifying protein 6
ILMN_1706413	00010	0	0	0	0.82449158132903	0	51093	C1orf66	chromosome 1 open reading frame 66
ILMN_1706426	00011	0	0	0	-1.87063875805141	-1.33499495824983	11034	DSTN	destrin (actin depolymerizing factor)
ILMN_1706455	00010	0	0	0	0.600491454269191	0	91875	TTC5	tetratricopeptide repeat domain 5
ILMN_1706498	00010	0	0	0	-1.77711821960392	0	29940	DSE	dermatan sulfate epimerase
ILMN_1706502	11100	1.40509474236656	1.26930715385243	0.79372840743699	0	0	5610	EIF2AK2	eukaryotic translation initiation factor 2-alpha kinase 2
ILMN_1706505	00011	0	0	0	-4.56689818891832	-2.59656122815704	1289	COL5A1	collagen, type V, alpha 1
ILMN_1706511	00011	0	0	0	-0.654013231908739	-0.66308592445724	7008	TEF	thyrotrophic embryonic factor
ILMN_1706521	00011	0	0	0	-1.50827011454195	-1.61242406828042	1455	CSNK1G2	casein kinase 1, gamma 2
ILMN_1706531	00010	0	0	0	0.716637871786473	0	10057	ABCC5	ATP-binding cassette, sub-family C (CFTR/MRP), member 5
ILMN_1706571	00001	0	0	0	0	1.03348219787198	11046	SLC35D2	solute carrier family 35, member D2
ILMN_1706643	00011	0	0	0	-5.37586736249839	-2.84457303890247	1293	COL6A3	collagen, type VI, alpha 3
ILMN_1706660	00110	0	0	-0.591834808254979	-0.58873355172931	0	81888	HYI	hydroxypyruvate isomerase homolog (E. coli)
ILMN_1706779	00011	0	0	0	0.747907668895275	1.05656187174070	3978	LIG1	ligase I, DNA, ATP-dependent
ILMN_1706859	00010	0	0	0	0.629924404562943	0	NA	NA	NA
ILMN_1706935	00010	0	0	0	0.850502400897806	0	64753	CCDC136	coiled-coil domain containing 136
ILMN_1706960	00011	0	0	0	1.51849784131653	0.886262865274376	56243	KIAA1217	KIAA1217
ILMN_1706969	00111	0	0	-0.80578900932121	-0.975590153973053	-0.824161891504836	221336	BEND6	BEN domain containing 6
ILMN_1707070	00011	0	0	0	-3.62088795334266	-2.92392330896191	5118	PCOLCE	procollagen C-endopeptidase enhancer
ILMN_1707077	00011	0	0	0	1.82535363074443	1.38867417955572	6272	SORT1	sortilin 1
ILMN_1707084	00001	0	0	0	0	-0.818027272141375	51619	UBE2D4	ubiquitin-conjugating enzyme E2D 4 (putative)
ILMN_1707124	00010	0	0	0	-1.63536020316960	0	7035	TFPI	tissue factor pathway inhibitor (lipoprotein-associated coagulation inhibitor)
ILMN_1707137	00011	0	0	0	-1.02185411095627	-1.66343636015733	400566	C17orf97	chromosome 17 open reading frame 97
ILMN_1707156	00011	0	0	0	-0.859818311085656	-0.715483501882446	9209	LRRFIP2	leucine rich repeat (in FLII) interacting protein 2
ILMN_1707232	00001	0	0	0	0	-1.16925317391718	253738	EBF3	early B-cell factor 3
ILMN_1707286	00011	0	0	0	1.88266028813250	3.05868339137435	79887	PLBD1	phospholipase B domain containing 1
ILMN_1707308	00011	0	0	0	-1.02310457958638	-1.13050316011484	NA	NA	NA
ILMN_1707312	00011	0	0	0	-0.676090441122289	-0.622978240797001	4783	NFIL3	nuclear factor, interleukin 3 regulated
ILMN_1707336	00011	0	0	0	-1.14630971495037	-1.01460978356168	10093	ARPC4	actin related protein 2/3 complex, subunit 4, 20kDa
ILMN_1707350	00010	0	0	0	-0.629179930464156	0	286319	TUSC1	tumor suppressor candidate 1
ILMN_1707484	00001	0	0	0	0	-0.777023536076504	79833	GEMIN6	gem (nuclear organelle) associated protein 6
ILMN_1707503	00010	0	0	0	-0.880208960176356	0	26099	C1orf144	chromosome 1 open reading frame 144
ILMN_1707506	00011	0	0	0	1.18519863923026	1.49502058610226	91746	YTHDC1	YTH domain containing 1
ILMN_1707695	11111	3.31283323796493	3.18233415812257	2.34015412566465	-2.25247592684203	-2.01694960684281	3434	IFIT1	interferon-induced protein with tetratricopeptide repeats 1
ILMN_1707717	00111	0	0	-0.636185659994721	-0.78730143888454	-0.839375298426115	79870	BAALC	brain and acute leukemia, cytoplasmic
ILMN_1707748	00101	0	0	0.890482346404776	0	0.733708900876303	415116	PIM3	pim-3 oncogene
ILMN_1707763	00001	0	0	0	0	-0.642014956197285	7982	ST7	suppression of tumorigenicity 7
ILMN_1708006	00010	0	0	0	-1.22434660259993	0	4277	MICB	MHC class I polypeptide-related sequence B
ILMN_1708025	00010	0	0	0	0.84018849822576	0	11030	RBPMS	RNA binding protein with multiple splicing
ILMN_1708029	00010	0	0	0	1.26746594866596	0	51754	TMEM8B	transmembrane protein 8B
ILMN_1708041	00010	0	0	0	-1.21634865960344	0	79156	PLEKHF1	pleckstrin homology domain containing, family F (with FYVE domain) member 1
ILMN_1708093	00001	0	0	0	0	0.69531672068419	7984	ARHGEF5	Rho guanine nucleotide exchange factor (GEF) 5
ILMN_1708098	00011	0	0	0	-0.885293029956602	-1.02946745530226	128077	LIX1L	Lix1 homolog (mouse)-like
ILMN_1708101	00100	0	0	-0.923547865906665	0	0	84823	LMNB2	lamin B2
ILMN_1708110	00001	0	0	0	0	0.843858785326631	55314	TMEM144	transmembrane protein 144
ILMN_1708131	00011	0	0	0	0.668690726583211	0.903736432833245	80823	BHLHB9	basic helix-loop-helix domain containing, class B, 9
ILMN_1708143	00011	0	0	0	-0.806846452203544	-1.34029659539667	8933	FAM127A	family with sequence similarity 127, member A
ILMN_1708160	00011	0	0	0	-1.10730604022642	-0.946319827463975	NA	NA	NA
ILMN_1708164	00011	0	0	0	-0.61190840827986	-0.977137271114888	8661	EIF3A	eukaryotic translation initiation factor 3, subunit A
ILMN_1708203	00010	0	0	0	0.597985019305948	0	54726	OTUD4	OTU domain containing 4
ILMN_1708204	00010	0	0	0	-0.693667504575229	0	22820	COPG	coatomer protein complex, subunit gamma
ILMN_1708223	00001	0	0	0	0	0.663037234926279	56924	PAK6	p21 protein (Cdc42/Rac)-activated kinase 6
ILMN_1708340	01111	0	0.638875208124914	0.909358841781446	0.648659211619857	1.47894379961845	1612	DAPK1	death-associated protein kinase 1
ILMN_1708363	00011	0	0	0	-0.770552817915515	-0.79626718462758	4016	LOXL1	lysyl oxidase-like 1
ILMN_1708375	00011	0	0	0	-1.33301028972262	-0.715172526183096	3659	IRF1	interferon regulatory factor 1
ILMN_1708427	00011	0	0	0	-0.625032490090424	-0.632207659795958	3839	KPNA3	karyopherin alpha 3 (importin alpha 4)
ILMN_1708486	00010	0	0	0	-0.647469171825391	0	1265	CNN2	calponin 2
ILMN_1708508	00011	0	0	0	2.66734920807697	1.08024616845073	22843	PPM1E	protein phosphatase 1E (PP2C domain containing)
ILMN_1708516	00001	0	0	0	0	-0.873106983565116	56952	PRTFDC1	phosphoribosyl transferase domain containing 1
ILMN_1708728	00011	0	0	0	-1.49996744954402	-1.17090124015917	55766	H2AFJ	H2A histone family, member J
ILMN_1708743	00001	0	0	0	0	0.743049585077827	64943	NT5DC2	5'-nucleotidase domain containing 2
ILMN_1708778	00101	0	0	1.40628587513962	0	-1.27255039356833	445	ASS1	argininosuccinate synthetase 1
ILMN_1708858	00010	0	0	0	0.88221187122042	0	1454	CSNK1E	casein kinase 1, epsilon
ILMN_1708916	00001	0	0	0	0	1.43476152693449	NA	NA	NA
ILMN_1708934	00110	0	0	-0.652997704133554	-1.23564550224210	0	133	ADM	adrenomedullin
ILMN_1709039	01100	0	0.722892652562635	0.609376164468753	0	0	6137	RPL13	ribosomal protein L13
ILMN_1709044	01111	0	0.745896618332433	0.691737395367972	1.04488174598554	1.29606175261323	60436	TGIF2	TGFB-induced factor homeobox 2
ILMN_1709132	00010	0	0	0	0.676940991729872	0	55250	ELP2	elongation protein 2 homolog (S. cerevisiae)
ILMN_1709153	01111	0	-0.871232643110838	-0.993754245934314	-1.76666709547380	-1.64511027476535	51334	PRR16	proline rich 16
ILMN_1709227	00011	0	0	0	0.936803687069748	1.31709611104369	338657	CCDC84	coiled-coil domain containing 84
ILMN_1709257	00011	0	0	0	1.23065037740758	1.25277826724294	53820	DSCR6	Down syndrome critical region gene 6
ILMN_1709294	10110	-1.28052618427083	0	-1.35679407647855	-0.920423921949606	0	55143	CDCA8	cell division cycle associated 8
ILMN_1709333	11000	0.684998411262875	0.743885729687228	0	0	0	4939	OAS2	2'-5'-oligoadenylate synthetase 2, 69/71kDa
ILMN_1709474	00011	0	0	0	0.854878913413978	0.893998173566198	7840	ALMS1	Alstrom syndrome 1
ILMN_1709479	00010	0	0	0	1.33676688727719	0	10413	YAP1	Yes-associated protein 1, 65kDa
ILMN_1709484	00011	0	0	0	1.39630433779257	0.949949667810028	641	BLM	Bloom syndrome, RecQ helicase-like
ILMN_1709486	00011	0	0	0	-1.89307766592435	-1.06486273892091	8406	SRPX	sushi-repeat-containing protein, X-linked
ILMN_1709590	00001	0	0	0	0	0.803756569074412	5239	PGM5	phosphoglucomutase 5
ILMN_1709630	01111	0	-0.58822534781077	-0.766034400014903	-0.85165511936437	-0.923534077414033	203260	CCDC107	coiled-coil domain containing 107
ILMN_1709634	01110	0	0.806513868397683	0.893450756383167	1.14392303005108	0	134147	CMBL	carboxymethylenebutenolidase homolog (Pseudomonas)
ILMN_1709674	01111	0	1.31536025529583	1.50033974711803	1.47815458058899	2.04421317232290	9945	GFPT2	glutamine-fructose-6-phosphate transaminase 2
ILMN_1709681	00001	0	0	0	0	1.83601940738104	2562	GABRB3	gamma-aminobutyric acid (GABA) A receptor, beta 3
ILMN_1709683	11110	0.668844510564178	0.781530805821985	0.684735864417904	0.627872490877008	0	9770	RASSF2	Ras association (RalGDS/AF-6) domain family member 2
ILMN_1709717	00111	0	0	-0.884103676472263	-1.82448160632254	-1.71061223503194	131578	LRRC15	leucine rich repeat containing 15
ILMN_1709747	11111	-0.64443384432526	-0.978833031560756	-1.25654284374294	-2.83596004560007	-2.60686867708422	9941	EXOG	endo/exonuclease (5'-3'), endonuclease G-like
ILMN_1709772	00001	0	0	0	0	0.600324142010436	27131	SNX5	sorting nexin 5
ILMN_1709795	00011	0	0	0	-2.09993115243782	-1.15095855996369	5880	RAC2	ras-related C3 botulinum toxin substrate 2 (rho family, small GTP binding protein Rac2)
ILMN_1709809	00110	0	0	0.810606636802842	0.731623074460124	0	4809	NHP2L1	NHP2 non-histone chromosome protein 2-like 1 (S. cerevisiae)
ILMN_1709814	00010	0	0	0	-0.713692363595676	0	57407	NMRAL1	NmrA-like family domain containing 1
ILMN_1709851	00001	0	0	0	0	-0.749449923586687	6917	TCEA1	transcription elongation factor A (SII), 1
ILMN_1709860	00001	0	0	0	0	-0.659893979483723	55898	UNC45A	unc-45 homolog A (C. elegans)
ILMN_1710092	00011	0	0	0	0.902985993414366	1.87715266952483	140685	ZBTB46	zinc finger and BTB domain containing 46
ILMN_1710124	00011	0	0	0	0.706325916107801	1.76471171156208	152189	CMTM8	CKLF-like MARVEL transmembrane domain containing 8
ILMN_1710207	00011	0	0	0	1.01244155705117	0.880851231218488	55719	FAM178A	family with sequence similarity 178, member A
ILMN_1710216	00011	0	0	0	-0.852263453796835	-0.920077125465525	57099	AVEN	apoptosis, caspase activation inhibitor
ILMN_1710303	00010	0	0	0	0.92179302425104	0	83538	TTC25	tetratricopeptide repeat domain 25
ILMN_1710326	00011	0	0	0	0.917768450209794	1.17724949193569	56650	CLDND1	claudin domain containing 1
ILMN_1710408	00010	0	0	0	0.656979668168233	0	55366	LGR4	leucine-rich repeat-containing G protein-coupled receptor 4
ILMN_1710428	00100	0	0	-0.678139590101902	0	0	983	CDK1	cyclin-dependent kinase 1
ILMN_1710479	01100	0	-0.72150928647929	-0.765423150889952	0	0	NA	NA	NA
ILMN_1710495	00010	0	0	0	0.759541250143783	0	89932	PAPLN	papilin, proteoglycan-like sulfated glycoprotein
ILMN_1710543	00011	0	0	0	-1.00237674533194	-1.0211345088181	29985	SLC39A3	solute carrier family 39 (zinc transporter), member 3
ILMN_1710544	00001	0	0	0	0	1.81002551787315	5099	PCDH7	protocadherin 7
ILMN_1710644	00001	0	0	0	0	0.835866776958292	91862	MARVELD3	MARVEL domain containing 3
ILMN_1710752	00010	0	0	0	0.672888876609175	0	93100	NAPRT1	nicotinate phosphoribosyltransferase domain containing 1
ILMN_1710937	00001	0	0	0	0	-1.58130657430868	3428	IFI16	interferon, gamma-inducible protein 16
ILMN_1711005	01011	0	1.10419511199723	0	1.00879860141398	2.07086964534700	993	CDC25A	cell division cycle 25 homolog A (S. pombe)
ILMN_1711049	00011	0	0	0	0.845000662808404	0.966654320647306	9254	CACNA2D2	calcium channel, voltage-dependent, alpha 2/delta subunit 2
ILMN_1711120	00010	0	0	0	1.28390569686587	0	23237	ARC	activity-regulated cytoskeleton-associated protein
ILMN_1711124	00011	0	0	0	0.791300289895	1.12677826433353	153562	MARVELD2	MARVEL domain containing 2
ILMN_1711166	00011	0	0	0	1.01304878155101	0.775099180945277	49856	WDR8	WD repeat domain 8
ILMN_1711203	00110	0	0	2.70885353146488	1.95568665576830	0	29113	C6orf15	chromosome 6 open reading frame 15
ILMN_1711208	00010	0	0	0	1.17275311797269	0	1952	CELSR2	cadherin, EGF LAG seven-pass G-type receptor 2 (flamingo homolog, Drosophila)
ILMN_1711227	00011	0	0	0	0.889776852207648	0.829508770407397	2762	GMDS	GDP-mannose 4,6-dehydratase
ILMN_1711270	00010	0	0	0	0.846184142232351	0	10147	SFRS14	splicing factor, arginine/serine-rich 14
ILMN_1711311	00011	0	0	0	2.04862351428366	2.26455527384906	5420	PODXL	podocalyxin-like
ILMN_1711439	00011	0	0	0	-1.94642297113926	-1.56796129585848	11117	EMILIN1	elastin microfibril interfacer 1
ILMN_1711516	00011	0	0	0	1.17694713676961	1.05164258023716	523	ATP6V1A	ATPase, H+ transporting, lysosomal 70kDa, V1 subunit A
ILMN_1711566	00011	0	0	0	-3.20314114211036	-2.78595136193509	7076	TIMP1	TIMP metallopeptidase inhibitor 1
ILMN_1711596	00001	0	0	0	0	-0.636693979211463	NA	NA	NA
ILMN_1711766	00011	0	0	0	0.64764632197229	0.641192884688213	6500	SKP1	S-phase kinase-associated protein 1
ILMN_1711853	00011	0	0	0	0.676874498325992	1.03055745350047	9862	MED24	mediator complex subunit 24
ILMN_1711878	00001	0	0	0	0	0.592545860877435	58478	ENOPH1	enolase-phosphatase 1
ILMN_1711886	00011	0	0	0	-0.946109737018135	-1.16124902534459	10195	ALG3	asparagine-linked glycosylation 3, alpha-1,3- mannosyltransferase homolog (S. cerevisiae)
ILMN_1711888	00011	0	0	0	1.19484426724887	2.73308267711263	23242	COBL	cordon-bleu homolog (mouse)
ILMN_1711894	00010	0	0	0	1.51012502502261	0	4602	MYB	v-myb myeloblastosis viral oncogene homolog (avian)
ILMN_1711899	00011	0	0	0	-1.66253128727886	-1.85099701074198	302	ANXA2	annexin A2
ILMN_1711904	11101	-1.1608721271296	-1.06097246713075	-1.03487708627255	0	-0.716180893041455	83463	MXD3	MAX dimerization protein 3
ILMN_1711909	00010	0	0	0	-0.585183132187648	0	55741	EDEM2	ER degradation enhancer, mannosidase alpha-like 2
ILMN_1711988	00011	0	0	0	1.63515702745403	2.88397551906023	56660	KCNK12	potassium channel, subfamily K, member 12
ILMN_1711994	00011	0	0	0	-2.35605175375354	-1.48523747060187	10312	TCIRG1	T-cell, immune regulator 1, ATPase, H+ transporting, lysosomal V0 subunit A3
ILMN_1712035	00011	0	0	0	-1.15203354609505	-1.22237586716794	11070	TMEM115	transmembrane protein 115
ILMN_1712046	00011	0	0	0	2.36471531521996	1.97009601801513	56265	CPXM1	carboxypeptidase X (M14 family), member 1
ILMN_1712075	01100	0	0.97208502318927	0.905096632780253	0	0	23336	SYNM	synemin, intermediate filament protein
ILMN_1712082	01100	0	2.31418990725806	4.07655459859761	0	0	9245	GCNT3	glucosaminyl (N-acetyl) transferase 3, mucin type
ILMN_1712088	00010	0	0	0	0.871916022890234	0	171425	CLYBL	citrate lyase beta like
ILMN_1712112	01111	0	-0.943316404471263	-0.788126119037388	-0.996193743938929	-1.34417184627809	1827	RCAN1	regulator of calcineurin 1
ILMN_1712197	00001	0	0	0	0	0.728278030778435	27094	KCNMB3	potassium large conductance calcium-activated channel, subfamily M beta member 3
ILMN_1712257	00001	0	0	0	0	1.03773300743850	28227	PPP2R3B	protein phosphatase 2 (formerly 2A), regulatory subunit B'', beta
ILMN_1712298	00011	0	0	0	0.761354085119647	0.932684126760524	157567	ANKRD46	ankyrin repeat domain 46
ILMN_1712312	00011	0	0	0	0.886788623361085	0.83851937037495	8766	RAB11A	RAB11A, member RAS oncogene family
ILMN_1712389	00011	0	0	0	-0.788289617099098	-1.33508174406396	51192	CKLF	chemokine-like factor
ILMN_1712400	01111	0	0.984407023506208	1.12908465120498	-0.998256014298935	-1.38154652864891	5269	SERPINB6	serpin peptidase inhibitor, clade B (ovalbumin), member 6
ILMN_1712431	00001	0	0	0	0	1.45246334050717	91523	FAM113B	family with sequence similarity 113, member B
ILMN_1712432	01110	0	-0.702468620267538	-0.725741243003538	-0.84323805905872	0	5708	PSMD2	proteasome (prosome, macropain) 26S subunit, non-ATPase, 2
ILMN_1712452	01110	0	-0.864721677375924	-1.06470472491605	-1.01734556895518	0	NA	NA	NA
ILMN_1712461	00001	0	0	0	0	0.624338937577673	869	CBLN1	cerebellin 1 precursor
ILMN_1712487	00010	0	0	0	0.673187130958462	0	1939	LGTN	ligatin
ILMN_1712523	00010	0	0	0	1.34671222077912	0	4135	MAP6	microtubule-associated protein 6
ILMN_1712532	00011	0	0	0	-1.02408197738380	-1.11155571987158	64170	CARD9	caspase recruitment domain family, member 9
ILMN_1712537	00001	0	0	0	0	3.26426487165194	4838	NODAL	nodal homolog (mouse)
ILMN_1712545	00011	0	0	0	-2.33588721904611	-1.92820541966846	6274	S100A3	S100 calcium binding protein A3
ILMN_1712583	00010	0	0	0	0.826135027325742	0	79006	METRN	meteorin, glial cell differentiation regulator
ILMN_1712628	00001	0	0	0	0	0.772113626851837	9569	GTF2IRD1	GTF2I repeat domain containing 1
ILMN_1712684	00011	0	0	0	-0.876439911513142	-1.20316655314974	NA	NA	NA
ILMN_1712751	00001	0	0	0	0	-0.837833330485747	3030	HADHA	hydroxyacyl-Coenzyme A dehydrogenase/3-ketoacyl-Coenzyme A thiolase/enoyl-Coenzyme A hydratase (trifunctional protein), alpha subunit
ILMN_1712755	00011	0	0	0	-0.730631029325025	-0.89231982286543	10489	LRRC41	leucine rich repeat containing 41
ILMN_1712759	00011	0	0	0	-1.83890093028583	-1.83550733376108	374897	SBSN	suprabasin
ILMN_1712786	00011	0	0	0	0.870998700068891	0.666184308700314	23382	AHCYL2	adenosylhomocysteinase-like 2
ILMN_1712803	00011	0	0	0	-1.03365805139834	-0.879232790942135	891	CCNB1	cyclin B1
ILMN_1712806	00011	0	0	0	-1.16461587497365	-1.19927454773617	1174	AP1S1	adaptor-related protein complex 1, sigma 1 subunit
ILMN_1712887	00011	0	0	0	-0.997873600959615	-0.718235089304127	8273	SLC10A3	solute carrier family 10 (sodium/bile acid cotransporter family), member 3
ILMN_1712888	01010	0	0.898091310727823	0	0.75992705709922	0	10808	HSPH1	heat shock 105kDa/110kDa protein 1
ILMN_1712975	00011	0	0	0	-1.73033840055044	-1.83412712627804	10897	YIF1A	Yip1 interacting factor homolog A (S. cerevisiae)
ILMN_1713124	00010	0	0	0	0.727055554129798	0	8644	AKR1C3	aldo-keto reductase family 1, member C3 (3-alpha hydroxysteroid dehydrogenase, type II)
ILMN_1713156	00001	0	0	0	0	-0.636665819771871	10943	MSL3	male-specific lethal 3 homolog (Drosophila)
ILMN_1713189	00011	0	0	0	0.696654247094758	0.751271452391745	54934	C12orf41	chromosome 12 open reading frame 41
ILMN_1713249	01100	0	-0.682609672931964	-0.712195065402278	0	0	26147	PHF19	PHD finger protein 19
ILMN_1713266	00010	0	0	0	-0.84747869388293	0	54855	FAM46C	family with sequence similarity 46, member C
ILMN_1713290	00011	0	0	0	-1.04794072864514	-1.17812251369843	55830	GLT8D1	glycosyltransferase 8 domain containing 1
ILMN_1713369	00101	0	0	1.35184895114748	0	-0.962641139861015	23521	RPL13A	ribosomal protein L13a
ILMN_1713402	00011	0	0	0	0.825932233009256	0.844245275864706	84067	FAM160A2	family with sequence similarity 160, member A2
ILMN_1713449	00111	0	0	-0.67332640066504	-1.29171692003058	-1.06822459719739	6926	TBX3	T-box 3
ILMN_1713450	00001	0	0	0	0	0.721529755850783	140465	MYL6B	myosin, light chain 6B, alkali, smooth muscle and non-muscle
ILMN_1713496	00010	0	0	0	0.822400771529596	0	8869	ST3GAL5	ST3 beta-galactoside alpha-2,3-sialyltransferase 5
ILMN_1713561	00010	0	0	0	2.9076821972703	0	24141	C20orf103	chromosome 20 open reading frame 103
ILMN_1713636	00011	0	0	0	-1.33459540616711	-3.16665387998897	6277	S100A6	S100 calcium binding protein A6
ILMN_1713688	00010	0	0	0	0.624681240591441	0	55760	DHX32	DEAH (Asp-Glu-Ala-His) box polypeptide 32
ILMN_1713732	00001	0	0	0	0	0.715418669971303	25	ABL1	c-abl oncogene 1, receptor tyrosine kinase
ILMN_1713751	00101	0	0	-1.19698877036648	0	0.954844822694026	8728	ADAM19	ADAM metallopeptidase domain 19 (meltrin beta)
ILMN_1713756	01000	0	0.814798852258885	0	0	0	2746	GLUD1	glutamate dehydrogenase 1
ILMN_1713803	00011	0	0	0	-0.704267555843836	-1.10588798421488	400566	C17orf97	chromosome 17 open reading frame 97
ILMN_1713807	00010	0	0	0	1.34919641625113	0	57134	MAN1C1	mannosidase, alpha, class 1C, member 1
ILMN_1713829	11111	1.08665527740378	2.01655808682963	2.09586927117314	-1.80356000167614	-1.32378714235387	9536	PTGES	prostaglandin E synthase
ILMN_1713875	01100	0	1.01654312960389	0.912840179401405	0	0	4830	NME1	non-metastatic cells 1, protein (NM23A) expressed in
ILMN_1713901	00111	0	0	-1.26859553956468	-3.19685930901067	-3.28013393018975	11015	KDELR3	KDEL (Lys-Asp-Glu-Leu) endoplasmic reticulum protein retention receptor 3
ILMN_1713934	00010	0	0	0	-2.09596990191174	0	9516	LITAF	lipopolysaccharide-induced TNF factor
ILMN_1713952	00011	0	0	0	1.35589707372721	2.80055068083752	55765	C1orf106	chromosome 1 open reading frame 106
ILMN_1713978	00011	0	0	0	-0.621807933821115	-0.710419071504667	6388	SDF2	stromal cell-derived factor 2
ILMN_1713990	00010	0	0	0	-0.687838632112786	0	7205	TRIP6	thyroid hormone receptor interactor 6
ILMN_1713995	00001	0	0	0	0	4.21256760896415	NA	NA	NA
ILMN_1714067	00010	0	0	0	0.82389957402271	0	4915	NTRK2	neurotrophic tyrosine kinase, receptor, type 2
ILMN_1714159	00001	0	0	0	0	1.07501615984425	7798	LUZP1	leucine zipper protein 1
ILMN_1714170	00010	0	0	0	-0.947110836000832	0	80176	SPSB1	splA/ryanodine receptor domain and SOCS box containing 1
ILMN_1714197	00011	0	0	0	-0.704575287954457	-0.889247464485	55902	ACSS2	acyl-CoA synthetase short-chain family member 2
ILMN_1714278	01111	0	-0.750250774097188	-0.699253884340008	-1.39093213164302	-0.932919412978604	91283	C9orf30	chromosome 9 open reading frame 30
ILMN_1714296	00001	0	0	0	0	0.967995564123235	146754	DNAH2	dynein, axonemal, heavy chain 2
ILMN_1714327	00001	0	0	0	0	0.607529508152124	9739	SETD1A	SET domain containing 1A
ILMN_1714335	11100	0.952109772199472	0.72564953273193	0.630174430094838	0	0	157506	RDH10	retinol dehydrogenase 10 (all-trans)
ILMN_1714349	00011	0	0	0	-0.59908863463879	-1.3057591463979	26035	GLCE	glucuronic acid epimerase
ILMN_1714364	00011	0	0	0	0.80703156567409	0.91896091249827	5747	PTK2	PTK2 protein tyrosine kinase 2
ILMN_1714383	11111	0.67016094982364	1.57340775115949	2.41650736938396	1.31875934941151	0.71614086475154	7164	TPD52L1	tumor protein D52-like 1
ILMN_1714384	00011	0	0	0	0.795974067413118	0.848227001297895	5095	PCCA	propionyl Coenzyme A carboxylase, alpha polypeptide
ILMN_1714397	00010	0	0	0	0.899188508791234	0	51084	CRYL1	crystallin, lambda 1
ILMN_1714401	00011	0	0	0	1.04493148725864	1.33891284138996	81609	SNX27	sorting nexin family member 27
ILMN_1714418	01111	0	-0.957534540672157	-1.11398560542699	-1.17044383975368	-1.1304139882114	359845	FAM101B	family with sequence similarity 101, member B
ILMN_1714433	01011	0	0.698690190953663	0	2.79658775599003	2.77757954362523	65108	MARCKSL1	MARCKS-like 1
ILMN_1714438	00011	0	0	0	0.837992112028765	0.774204513331952	4595	MUTYH	mutY homolog (E. coli)
ILMN_1714445	01011	0	-1.03297632861864	0	-0.750464449981315	-0.966122658632147	6536	SLC6A9	solute carrier family 6 (neurotransmitter transporter, glycine), member 9
ILMN_1714461	00011	0	0	0	-0.716404562095668	-0.826336080317306	9604	RNF14	ring finger protein 14
ILMN_1714523	00010	0	0	0	-0.657493100715844	0	9843	HEPH	hephaestin
ILMN_1714527	00011	0	0	0	-1.08727699857882	-1.36265068469523	9341	VAMP3	vesicle-associated membrane protein 3 (cellubrevin)
ILMN_1714567	00011	0	0	0	-2.64393983581772	-1.53982572991665	79026	AHNAK	AHNAK nucleoprotein
ILMN_1714577	00011	0	0	0	2.34378736399466	1.87198570844565	55753	OGDHL	oxoglutarate dehydrogenase-like
ILMN_1714586	00011	0	0	0	-1.40284460372041	-1.21090630460728	389136	VGLL3	vestigial like 3 (Drosophila)
ILMN_1714592	00010	0	0	0	-1.31427528572969	0	978	CDA	cytidine deaminase
ILMN_1714600	00111	0	0	-0.634582170706368	-1.11313720632403	-0.89239181505367	89795	NAV3	neuron navigator 3
ILMN_1714622	00001	0	0	0	0	0.861040509052078	27327	TNRC6A	trinucleotide repeat containing 6A
ILMN_1714691	00010	0	0	0	0.815050241073314	0	3236	HOXD10	homeobox D10
ILMN_1714700	00010	0	0	0	2.84035630114304	0	28951	TRIB2	tribbles homolog 2 (Drosophila)
ILMN_1714710	00001	0	0	0	0	0.811026797677573	90060	CCDC120	coiled-coil domain containing 120
ILMN_1714730	11110	-1.38505893376909	-0.99570175754022	-1.40063138724209	-0.931843642864447	0	11065	UBE2C	ubiquitin-conjugating enzyme E2C
ILMN_1714737	00010	0	0	0	1.03331944571106	0	25842	ASF1A	ASF1 anti-silencing function 1 homolog A (S. cerevisiae)
ILMN_1714756	00011	0	0	0	-0.748750449095386	-0.756896151956883	81555	YIPF5	Yip1 domain family, member 5
ILMN_1714809	01000	0	0.630149890840876	0	0	0	22934	RPIA	ribose 5-phosphate isomerase A
ILMN_1714820	00011	0	0	0	-1.73957594076758	-2.2396649325323	3688	ITGB1	integrin, beta 1 (fibronectin receptor, beta polypeptide, antigen CD29 includes MDF2, MSK12)
ILMN_1714990	00011	0	0	0	0.999076713455894	1.05504670643660	NA	NA	NA
ILMN_1715013	00011	0	0	0	-0.707269591213445	-0.712674994132395	NA	NA	NA
ILMN_1715096	00011	0	0	0	0.799292001533065	0.636991028945701	84553	C6orf168	chromosome 6 open reading frame 168
ILMN_1715113	00100	0	0	0.606486938843450	0	0	23438	HARS2	histidyl-tRNA synthetase 2, mitochondrial (putative)
ILMN_1715173	00001	0	0	0	0	1.27887310358508	6195	RPS6KA1	ribosomal protein S6 kinase, 90kDa, polypeptide 1
ILMN_1715175	00011	0	0	0	-0.875102726747152	-0.747138937723784	4233	MET	met proto-oncogene (hepatocyte growth factor receptor)
ILMN_1715179	01001	0	0.817074458571861	0	0	0.773594283368459	6627	SNRPA1	small nuclear ribonucleoprotein polypeptide A'
ILMN_1715273	00010	0	0	0	-0.594264835214641	0	8301	PICALM	phosphatidylinositol binding clathrin assembly protein
ILMN_1715324	00010	0	0	0	1.59619564089939	0	7923	HSD17B8	hydroxysteroid (17-beta) dehydrogenase 8
ILMN_1715384	00010	0	0	0	1.42822655255734	0	NA	NA	NA
ILMN_1715401	00101	0	0	2.40978662212276	0	1.58128871445624	4495	MT1G	metallothionein 1G
ILMN_1715416	00001	0	0	0	0	0.658608235812027	23511	NUP188	nucleoporin 188kDa
ILMN_1715437	00010	0	0	0	-0.600329547811534	0	57082	CASC5	cancer susceptibility candidate 5
ILMN_1715458	00001	0	0	0	0	0.63027304868897	57575	PCDH10	protocadherin 10
ILMN_1715463	00010	0	0	0	0.84609140828342	0	25928	SOSTDC1	sclerostin domain containing 1
ILMN_1715508	11011	-0.844588400587957	-0.774791046802701	0	-2.89847699041262	-2.63483654407415	4837	NNMT	nicotinamide N-methyltransferase
ILMN_1715543	00011	0	0	0	-0.801414556846918	-1.18559523722476	641371	ACOT1	acyl-CoA thioesterase 1
ILMN_1715569	00011	0	0	0	-0.750883329916352	-0.894599354320498	NA	NA	NA
ILMN_1715636	00011	0	0	0	0.594065403335788	0.649314135401429	8662	EIF3B	eukaryotic translation initiation factor 3, subunit B
ILMN_1715647	00011	0	0	0	2.92749986612262	3.63892249752667	57216	VANGL2	vang-like 2 (van gogh, Drosophila)
ILMN_1715661	00011	0	0	0	1.31497692645242	1.40547688337471	NA	NA	NA
ILMN_1715662	00011	0	0	0	-1.04484524867960	-1.16896665082281	151887	CCDC80	coiled-coil domain containing 80
ILMN_1715674	00001	0	0	0	0	0.667449256609858	3705	ITPK1	inositol 1,3,4-triphosphate 5/6 kinase
ILMN_1715684	00010	0	0	0	-0.747631140782645	0	3914	LAMB3	laminin, beta 3
ILMN_1715698	00011	0	0	0	-1.03218857266257	-0.860739934799204	440400	RNASEK	ribonuclease, RNase K
ILMN_1715703	00001	0	0	0	0	-0.682503511949368	55152	DALRD3	DALR anticodon binding domain containing 3
ILMN_1715715	00001	0	0	0	0	1.12767033314433	1050	CEBPA	CCAAT/enhancer binding protein (C/EBP), alpha
ILMN_1715748	01111	0	-0.918898438426394	-1.11790118580614	-3.88553854231217	-1.99830286788420	2318	FLNC	filamin C, gamma
ILMN_1715814	00001	0	0	0	0	-0.647148408703117	3998	LMAN1	lectin, mannose-binding, 1
ILMN_1715896	00001	0	0	0	0	-0.79040066402224	10654	PMVK	phosphomevalonate kinase
ILMN_1715969	00010	0	0	0	0.99696281563137	0	51312	SLC25A37	solute carrier family 25, member 37
ILMN_1715991	00110	0	0	1.26118547282646	1.16532415310307	0	8436	SDPR	serum deprivation response
ILMN_1715994	11100	-0.702361670487944	-0.811398197909226	-0.67566195753782	0	0	9146	HGS	hepatocyte growth factor-regulated tyrosine kinase substrate
ILMN_1716019	00011	0	0	0	3.78041644484913	0.741685363959927	162494	RHBDL3	rhomboid, veinlet-like 3 (Drosophila)
ILMN_1716026	00011	0	0	0	-1.93488138862898	-1.98580342778268	54470	ARMCX6	armadillo repeat containing, X-linked 6
ILMN_1716053	00001	0	0	0	0	-1.24238652682285	204	AK2	adenylate kinase 2
ILMN_1716056	00110	0	0	-0.889850214684746	-0.84183798470738	0	91289	LMF2	lipase maturation factor 2
ILMN_1716057	00111	0	0	-0.629245146673902	-1.08923774381414	-0.907927916545434	824	CAPN2	calpain 2, (m/II) large subunit
ILMN_1716071	00010	0	0	0	1.11184950238477	0	152559	PAQR3	progestin and adipoQ receptor family member III
ILMN_1716089	01111	0	-0.649755244940691	-0.73115216348754	-1.25778662789876	-1.27449956128527	25959	KANK2	KN motif and ankyrin repeat domains 2
ILMN_1716246	00001	0	0	0	0	1.78447942358241	2487	FRZB	frizzled-related protein
ILMN_1716264	00001	0	0	0	0	1.5713339009083	27063	ANKRD1	ankyrin repeat domain 1 (cardiac muscle)
ILMN_1716265	00001	0	0	0	0	0.847370312103429	283209	PGM2L1	phosphoglucomutase 2-like 1
ILMN_1716272	00001	0	0	0	0	0.982438366698536	84541	KBTBD8	kelch repeat and BTB (POZ) domain containing 8
ILMN_1716397	01111	0	-1.12714082071176	-1.18703106985674	-3.33479661609803	-2.32046435329028	143903	LAYN	layilin
ILMN_1716400	00001	0	0	0	0	0.714091403649597	2305	FOXM1	forkhead box M1
ILMN_1716446	00011	0	0	0	-0.74996685075903	-0.845791610776914	8915	BCL10	B-cell CLL/lymphoma 10
ILMN_1716547	00011	0	0	0	-1.04307787509456	-0.648782237230163	55577	NAGK	N-acetylglucosamine kinase
ILMN_1716552	00011	0	0	0	1.81134999327245	1.34647539788593	55740	ENAH	enabled homolog (Drosophila)
ILMN_1716608	11111	-0.863028821028939	-1.54767078187711	-1.66573132164860	-2.67017919008439	-2.34680161157944	4803	NGF	nerve growth factor (beta polypeptide)
ILMN_1716651	00010	0	0	0	-0.663412930627541	0	860	RUNX2	runt-related transcription factor 2
ILMN_1716678	00010	0	0	0	-0.92088298527778	0	10577	NPC2	Niemann-Pick disease, type C2
ILMN_1716687	01111	0	-2.12801887607658	-2.30809115327198	-2.87097823472533	-1.86233939584695	7168	TPM1	tropomyosin 1 (alpha)
ILMN_1716704	00100	0	0	0.643306750012142	0	0	84166	NLRC5	NLR family, CARD domain containing 5
ILMN_1716730	00011	0	0	0	0.68878270713423	0.806740644643545	91272	BOD1	biorientation of chromosomes in cell division 1
ILMN_1716733	00110	0	0	0.592343296555773	1.63383551185778	0	9172	MYOM2	myomesin (M-protein) 2, 165kDa
ILMN_1716766	00111	0	0	0.675318617092058	1.18438635110323	1.06531549043704	1054	CEBPG	CCAAT/enhancer binding protein (C/EBP), gamma
ILMN_1716815	01111	0	1.05817125946735	2.20621208624721	0.851063920347237	1.37334280584029	634	CEACAM1	carcinoembryonic antigen-related cell adhesion molecule 1 (biliary glycoprotein)
ILMN_1716816	00010	0	0	0	0.620985761524009	0	25963	TMEM87A	transmembrane protein 87A
ILMN_1716838	00010	0	0	0	-1.19002373097452	0	84221	C21orf56	chromosome 21 open reading frame 56
ILMN_1716862	00011	0	0	0	1.05298893408159	2.25141872276333	5495	PPM1B	protein phosphatase 1B (formerly 2C), magnesium-dependent, beta isoform
ILMN_1716907	00011	0	0	0	-0.965295999040638	-0.676377542673897	54867	TMEM214	transmembrane protein 214
ILMN_1716913	00011	0	0	0	-0.959634423729836	-0.848207301280224	58485	TRAPPC1	trafficking protein particle complex 1
ILMN_1716922	00011	0	0	0	0.588201283181208	0.59278382565739	8449	DHX16	DEAH (Asp-Glu-Ala-His) box polypeptide 16
ILMN_1717046	00011	0	0	0	0.969026953267813	1.13078464547659	79817	MOBKL2B	MOB1, Mps One Binder kinase activator-like 2B (yeast)
ILMN_1717052	00011	0	0	0	-0.587526631982214	0.651411992183631	10809	STARD10	StAR-related lipid transfer (START) domain containing 10
ILMN_1717056	00010	0	0	0	-0.976472768184664	0	7296	TXNRD1	thioredoxin reductase 1
ILMN_1717165	00001	0	0	0	0	-0.721999585924705	3476	IGBP1	immunoglobulin (CD79A) binding protein 1
ILMN_1717180	00011	0	0	0	-1.06137597617407	-1.05277821992701	9107	MTMR6	myotubularin related protein 6
ILMN_1717195	00001	0	0	0	0	2.02021419505761	NA	NA	NA
ILMN_1717207	00001	0	0	0	0	0.597312588397195	64386	MMP25	matrix metallopeptidase 25
ILMN_1717229	00011	0	0	0	-0.948054437817246	-0.63436325046286	195827	C9orf21	chromosome 9 open reading frame 21
ILMN_1717234	00011	0	0	0	-1.45985696848495	-1.60725980522691	831	CAST	calpastatin
ILMN_1717294	00011	0	0	0	0.687952892360272	0.61476039289023	5774	PTPN3	protein tyrosine phosphatase, non-receptor type 3
ILMN_1717366	00111	0	0	-0.604793167485363	-1.24720232959941	-1.41627335157017	29969	MDFIC	MyoD family inhibitor domain containing
ILMN_1717381	00010	0	0	0	1.74985040277801	0	3231	HOXD1	homeobox D1
ILMN_1717393	00001	0	0	0	0	0.88062702248948	139411	PTCHD1	patched domain containing 1
ILMN_1717434	00010	0	0	0	0.773572394862716	0	25861	DFNB31	deafness, autosomal recessive 31
ILMN_1717477	00010	0	0	0	0.819853104943101	0	23362	PSD3	pleckstrin and Sec7 domain containing 3
ILMN_1717565	00010	0	0	0	2.10104123345308	0	497190	CLEC18B	C-type lectin domain family 18, member B
ILMN_1717599	00011	0	0	0	-0.645174626957527	-0.7476853021151	5067	CNTN3	contactin 3 (plasmacytoma associated)
ILMN_1717636	00011	0	0	0	4.25132297071552	1.79156243527051	56963	RGMA	RGM domain family, member A
ILMN_1717674	00011	0	0	0	-0.828083710589476	-0.638605511846482	5184	PEPD	peptidase D
ILMN_1717714	00001	0	0	0	0	-0.645607711359993	1029	CDKN2A	cyclin-dependent kinase inhibitor 2A (melanoma, p16, inhibits CDK4)
ILMN_1717793	00011	0	0	0	0.641140332259297	0.774188287576409	64073	C19orf33	chromosome 19 open reading frame 33
ILMN_1717809	00010	0	0	0	0.60975164451885	0	11237	RNF24	ring finger protein 24
ILMN_1717855	00001	0	0	0	0	0.690682300901168	5201	PFDN1	prefoldin subunit 1
ILMN_1717868	01111	0	0.639785520129792	0.61037186851544	0.765165857384737	0.775249582187325	10694	CCT8	chaperonin containing TCP1, subunit 8 (theta)
ILMN_1717877	00001	0	0	0	0	1.23228904769859	10625	IVNS1ABP	influenza virus NS1A binding protein
ILMN_1717934	00011	0	0	0	1.68673014674467	-1.67247937369289	23208	SYT11	synaptotagmin XI
ILMN_1718046	00010	0	0	0	0.631002944247998	0	9915	ARNT2	aryl-hydrocarbon receptor nuclear translocator 2
ILMN_1718063	00011	0	0	0	-0.650902162957168	-2.29552207002646	3988	LIPA	lipase A, lysosomal acid, cholesterol esterase
ILMN_1718093	00011	0	0	0	-0.744909615994384	-0.820287212905862	56052	ALG1	asparagine-linked glycosylation 1, beta-1,4-mannosyltransferase homolog (S. cerevisiae)
ILMN_1718132	00011	0	0	0	0.841985830769852	0.678101674279908	1892	ECHS1	enoyl Coenzyme A hydratase, short chain, 1, mitochondrial
ILMN_1718182	01111	0	-1.06736804896091	-1.08574212019180	-2.87587846135676	-3.20342680520068	NA	NA	NA
ILMN_1718207	00011	0	0	0	1.10676589866149	1.0866732952978	9869	SETDB1	SET domain, bifurcated 1
ILMN_1718297	00001	0	0	0	0	1.16479260881516	27436	EML4	echinoderm microtubule associated protein like 4
ILMN_1718303	00001	0	0	0	0	1.44830827133397	5819	PVRL2	poliovirus receptor-related 2 (herpesvirus entry mediator B)
ILMN_1718309	00010	0	0	0	0.802572084863508	0	NA	NA	NA
ILMN_1718514	01111	0	-0.814213163996719	-1.46610750486547	-3.00807049006313	-3.00552471396805	NA	NA	NA
ILMN_1718537	00010	0	0	0	-0.589436368684334	0	79803	HPS6	Hermansky-Pudlak syndrome 6
ILMN_1718558	11110	1.3697041501475	1.49411115495005	1.39444648900027	1.00823990420442	0	64761	PARP12	poly (ADP-ribose) polymerase family, member 12
ILMN_1718565	00011	0	0	0	0.770063446615396	1.18752646745649	1028	CDKN1C	cyclin-dependent kinase inhibitor 1C (p57, Kip2)
ILMN_1718607	00111	0	0	-0.664927179683517	-1.34334735865793	-1.63503403281599	7106	TSPAN4	tetraspanin 4
ILMN_1718646	00011	0	0	0	0.665904726494836	1.56301148444013	4324	MMP15	matrix metallopeptidase 15 (membrane-inserted)
ILMN_1718712	00011	0	0	0	0.891042343013325	0.982918167658038	63939	C20orf177	chromosome 20 open reading frame 177
ILMN_1718718	00010	0	0	0	0.634533767148	0	8195	MKKS	McKusick-Kaufman syndrome
ILMN_1718734	00010	0	0	0	0.949958181446448	0	4302	MLLT6	myeloid/lymphoid or mixed-lineage leukemia (trithorax homolog, Drosophila); translocated to, 6
ILMN_1718766	00011	0	0	0	1.97674479931881	2.65916416055889	4494	MT1F	metallothionein 1F
ILMN_1718769	00011	0	0	0	1.26502834087939	1.33629295013248	6453	ITSN1	intersectin 1 (SH3 domain protein)
ILMN_1718770	00011	0	0	0	-1.02737564796972	-0.844842386615878	284358	MAMSTR	MEF2 activating motif and SAP domain containing transcriptional regulator
ILMN_1718853	00001	0	0	0	0	-0.641746287066763	7385	UQCRC2	ubiquinol-cytochrome c reductase core protein II
ILMN_1718896	00010	0	0	0	2.35468091128885	0	6900	CNTN2	contactin 2 (axonal)
ILMN_1718907	00001	0	0	0	0	-1.08981667699633	10194	TSHZ1	teashirt zinc finger homeobox 1
ILMN_1718924	00010	0	0	0	0.626209064489505	0	2108	ETFA	electron-transfer-flavoprotein, alpha polypeptide
ILMN_1718960	00111	0	0	-0.737730640285866	-1.30751674208983	-1.41379763825735	5271	SERPINB8	serpin peptidase inhibitor, clade B (ovalbumin), member 8
ILMN_1718972	00011	0	0	0	0.82153435159871	0.978555124780394	113655	MFSD3	major facilitator superfamily domain containing 3
ILMN_1718977	00110	0	0	-0.67323969978487	-0.989668662646583	0	4616	GADD45B	growth arrest and DNA-damage-inducible, beta
ILMN_1718988	00001	0	0	0	0	-1.20865437638625	9802	DAZAP2	DAZ associated protein 2
ILMN_1719039	00001	0	0	0	0	0.771718825667774	7326	UBE2G1	ubiquitin-conjugating enzyme E2G 1 (UBC7 homolog, yeast)
ILMN_1719064	00011	0	0	0	-1.72043953554387	-1.09265935348661	83892	KCTD10	potassium channel tetramerisation domain containing 10
ILMN_1719170	00011	0	0	0	-1.45705019701373	-0.952426103255616	NA	NA	NA
ILMN_1719204	00010	0	0	0	-0.697799171130105	0	26121	PRPF31	PRP31 pre-mRNA processing factor 31 homolog (S. cerevisiae)
ILMN_1719205	01101	0	0.881487563587047	0.715890311221166	0	0.919200125372821	2091	FBL	fibrillarin
ILMN_1719232	00010	0	0	0	-0.630682081799004	0	8220	DGCR14	DiGeorge syndrome critical region gene 14
ILMN_1719286	00011	0	0	0	-1.89185927660940	-1.78211103031793	5476	CTSA	cathepsin A
ILMN_1719316	00011	0	0	0	-1.42442138785440	-1.41808093794702	23423	TMED3	transmembrane emp24 protein transport domain containing 3
ILMN_1719433	00001	0	0	0	0	0.667979956337207	NA	NA	NA
ILMN_1719518	00011	0	0	0	-1.22567508325904	-0.934626322935978	378	ARF4	ADP-ribosylation factor 4
ILMN_1719627	00010	0	0	0	1.02573981377572	0	11000	SLC27A3	solute carrier family 27 (fatty acid transporter), member 3
ILMN_1719646	00001	0	0	0	0	0.866137148673351	284307	ZIK1	zinc finger protein interacting with K protein 1 homolog (mouse)
ILMN_1719649	00001	0	0	0	0	1.23085315605810	9725	TMEM63A	transmembrane protein 63A
ILMN_1719660	00001	0	0	0	0	1.05494760962056	NA	NA	NA
ILMN_1719661	00010	0	0	0	-0.596285478888589	0	51734	SEPX1	selenoprotein X, 1
ILMN_1719695	00001	0	0	0	0	1.35405058574280	64332	NFKBIZ	nuclear factor of kappa light polypeptide gene enhancer in B-cells inhibitor, zeta
ILMN_1719755	00001	0	0	0	0	2.08165627673062	84467	FBN3	fibrillin 3
ILMN_1719975	00001	0	0	0	0	-0.845481684054863	3221	HOXC4	homeobox C4
ILMN_1719985	00010	0	0	0	0.654584261271209	0	55527	FEM1A	fem-1 homolog a (C. elegans)
ILMN_1719986	00011	0	0	0	-0.785396397435377	-1.18603939918264	113791	PIK3IP1	phosphoinositide-3-kinase interacting protein 1
ILMN_1719998	00011	0	0	0	1.95053395101094	2.57529883158584	NA	NA	NA
ILMN_1720024	00111	0	0	-0.585547866654984	-0.652742437684156	-0.776520631405782	3590	IL11RA	interleukin 11 receptor, alpha
ILMN_1720048	00011	0	0	0	-1.24161238160885	-1.12865111105717	6347	CCL2	chemokine (C-C motif) ligand 2
ILMN_1720124	01111	0	0.596746740476545	1.04477297778408	1.77028102617085	1.91583682982167	55920	RCC2	regulator of chromosome condensation 2
ILMN_1720158	00011	0	0	0	0.640264673077237	1.14331908764183	2114	ETS2	v-ets erythroblastosis virus E26 oncogene homolog 2 (avian)
ILMN_1720235	00011	0	0	0	0.844413153729623	0.64433171212648	122622	ADSSL1	adenylosuccinate synthase like 1
ILMN_1720241	00010	0	0	0	-0.67083968198765	0	9320	TRIP12	thyroid hormone receptor interactor 12
ILMN_1720270	00011	0	0	0	-1.37101887627164	-0.884994143050868	1039	CDR2	cerebellar degeneration-related protein 2, 62kDa
ILMN_1720282	01111	0	-1.05877993082559	-1.33326607739436	-1.94991657147836	-1.29653131411429	1728	NQO1	NAD(P)H dehydrogenase, quinone 1
ILMN_1720303	00001	0	0	0	0	-0.654111038908257	NA	NA	NA
ILMN_1720311	00011	0	0	0	-0.738191028856196	-0.729309730810627	91137	SLC25A46	solute carrier family 25, member 46
ILMN_1720373	00011	0	0	0	0.790513142585395	1.54324583750322	8140	SLC7A5	solute carrier family 7 (cationic amino acid transporter, y+ system), member 5
ILMN_1720476	00010	0	0	0	1.18894748939892	0	5253	PHF2	PHD finger protein 2
ILMN_1720511	00011	0	0	0	1.50219338415691	2.6857892008016	57633	LRRN1	leucine rich repeat neuronal 1
ILMN_1720513	00010	0	0	0	2.04175024717887	0	26040	SETBP1	SET binding protein 1
ILMN_1720578	00011	0	0	0	-0.779374449476643	-1.10879572781802	11230	PRAF2	PRA1 domain family, member 2
ILMN_1720604	00010	0	0	0	0.62981927348914	0	22901	ARSG	arylsulfatase G
ILMN_1720703	00011	0	0	0	-0.648614187322765	-0.692710244635249	5250	SLC25A3	solute carrier family 25 (mitochondrial carrier; phosphate carrier), member 3
ILMN_1720708	00011	0	0	0	-1.4558828605922	-0.880324678116049	1453	CSNK1D	casein kinase 1, delta
ILMN_1720710	11111	0.684371217609765	0.742374654727923	0.630896257260508	-1.90904940542960	-2.04623506194746	8988	HSPB3	heat shock 27kDa protein 3
ILMN_1720771	11100	0.672556289729237	1.06541627957709	0.963075522282865	0	0	8676	STX11	syntaxin 11
ILMN_1720829	01111	0	-0.754366392368436	-0.651489224352829	-2.10849004033330	-1.12158606936303	7538	ZFP36	zinc finger protein 36, C3H type, homolog (mouse)
ILMN_1720838	00011	0	0	0	-0.739090903189668	-1.32954944619809	1666	DECR1	2,4-dienoyl CoA reductase 1, mitochondrial
ILMN_1720844	01101	0	-0.815134614378595	-0.845739031225383	0	-0.912160432450098	117178	SSX2IP	synovial sarcoma, X breakpoint 2 interacting protein
[truncated: 4,180 more rows]
