# Supplementary material for: Molecular Insights into Reprogramming-Initiation Events Mediated by the OSKM Gene Regulatory Network
Source: PLoS One. 2011 Aug 31;6(8):e24351. doi: 10.1371/journal.pone.0024351 (PMC3164204; doi:10.1371/journal.pone.0024351)
Supplement: Data S2 — Pluripotency- and fibroblast-associated transcripts and potential pluripotent cell markers. Filename: Suppl_Data_S2.xls. (XLS) [file pone.0024351.s008.xls]

## Sheet: Pluripotency-AssociatedTranscri
probe.id	entrez	symbol	gene.name
ILMN_2157219	10157	AASS	aminoadipate-semialdehyde synthase
ILMN_1708922	25	ABL1	c-abl oncogene 1, receptor tyrosine kinase
ILMN_1753370	25841	ABTB2	ankyrin repeat and BTB (POZ) domain containing 2
ILMN_2154287	84680	ACCS	1-aminocyclopropane-1-carboxylate synthase homolog (Arabidopsis)(non-functional)
ILMN_2125869	58	ACTA1	actin, alpha 1, skeletal muscle
ILMN_2260392	57180	ACTR3B	ARP3 actin-related protein 3 homolog B (yeast)
ILMN_1805543	56999	ADAMTS9	ADAM metallopeptidase with thrombospondin type 1 motif, 9
ILMN_1700349	79934	ADCK4	aarF domain containing kinase 4
ILMN_2120555	107	ADCY1	adenylate cyclase 1 (brain)
ILMN_1787378	120	ADD3	adducin 3 (gamma)
ILMN_1702858	137872	ADHFE1	alcohol dehydrogenase, iron containing, 1
ILMN_1807372	135	ADORA2A	adenosine A2a receptor
ILMN_1720235	122622	ADSSL1	adenylosuccinate synthase like 1
ILMN_1730995	84632	AFAP1L2	actin filament associated protein 1-like 2
ILMN_1699172	172	AFG3L1	AFG3 ATPase family gene 3-like 1 (S. cerevisiae)
ILMN_2290776	60509	AGBL5	ATP/GTP binding protein-like 5
ILMN_1712786	23382	AHCYL2	adenosylhomocysteinase-like 2
ILMN_1770725	83543	AIF1L	allograft inflammatory factor 1-like
ILMN_2323508	83543	AIF1L	allograft inflammatory factor 1-like
ILMN_1712530	8165	AKAP1	A kinase (PRKA) anchor protein 1
ILMN_1680996	240	ALOX5	arachidonate 5-lipoxygenase
ILMN_1792409	154796	AMOT	angiomotin
ILMN_1776363	287	ANK2	ankyrin 2, neuronal
ILMN_2178587	22881	ANKRD6	ankyrin repeat domain 6
ILMN_1709124	57719	ANO8	anoctamin 8
ILMN_1700183	187	APLNR	apelin receptor
ILMN_2232478	60489	APOBEC3G	apolipoprotein B mRNA editing enzyme, catalytic polypeptide-like 3G
ILMN_1789007	341	APOC1	apolipoprotein C-I
ILMN_2182335	196528	ARID2	AT rich interactive domain 2 (ARID, RFX-like)
ILMN_1701653	429	ASCL1	achaete-scute complex homolog 1 (Drosophila)
ILMN_2167426	57168	ASPHD2	aspartate beta-hydroxylase domain containing 2
ILMN_1804445	80063	ATF7IP2	activating transcription factor 7 interacting protein 2
ILMN_1812073	525	ATP6V1B1	ATPase, H+ transporting, lysosomal 56/58kDa, V1 subunit B1
ILMN_1722056	540	ATP7B	ATPase, Cu++ transporting, beta polypeptide
ILMN_2271627	11273	ATXN2L	ataxin 2-like
ILMN_1787595	8706	B3GALNT1	beta-1,3-N-acetylgalactosaminyltransferase 1 (globoside blood group)
ILMN_1796663	338707	B4GALNT4	beta-1,4-N-acetyl-galactosaminyl transferase 4
ILMN_1658327	11177	BAZ1A	bromodomain adjacent to zinc finger domain, 1A
ILMN_2255133	53335	BCL11A	B-cell CLL/lymphoma 11A (zinc finger protein)
ILMN_2342271	53335	BCL11A	B-cell CLL/lymphoma 11A (zinc finger protein)
ILMN_1665761	64919	BCL11B	B-cell CLL/lymphoma 11B (zinc finger protein)
ILMN_2246956	596	BCL2	B-cell CLL/lymphoma 2
ILMN_1670398	613	BCR	breakpoint cluster region
ILMN_2333146	613	BCR	breakpoint cluster region
ILMN_1668924	57596	BEGAIN	brain-enriched guanylate kinase-associated homolog (rat)
ILMN_2375032	57673	BEND3	BEN domain containing 3
ILMN_2181892	84707	BEX2	brain expressed X-linked 2
ILMN_1806473	340542	BEX5	brain expressed, X-linked 5
ILMN_1722718	650	BMP2	bone morphogenetic protein 2
ILMN_1741566	655	BMP7	bone morphogenetic protein 7
ILMN_1712657	2186	BPTF	bromodomain PHD finger transcription factor
ILMN_1760246	8927	BSN	bassoon (presynaptic cytomatrix protein)
ILMN_1705066	121551	BTBD11	BTB (POZ) domain containing 11
ILMN_1701243	56652	C10orf2	chromosome 10 open reading frame 2
ILMN_2128639	254427	C10orf47	chromosome 10 open reading frame 47
ILMN_1797526	400120	C13orf36	chromosome 13 open reading frame 36
ILMN_2141118	388135	C15orf59	chromosome 15 open reading frame 59
ILMN_1759411	283870	C16orf79	chromosome 16 open reading frame 79
ILMN_1713952	55765	C1orf106	chromosome 1 open reading frame 106
ILMN_1657144	200205	C1orf69	chromosome 1 open reading frame 69
ILMN_1713561	24141	C20orf103	chromosome 20 open reading frame 103
ILMN_2110496	54149	C21orf91	chromosome 21 open reading frame 91
ILMN_1757347	23313	C22orf9	chromosome 22 open reading frame 9
ILMN_1761963	80167	C4orf29	chromosome 4 open reading frame 29
ILMN_1689176	79625	C4orf31	chromosome 4 open reading frame 31
ILMN_2054121	389383	C6orf126	chromosome 6 open reading frame 126
ILMN_1752476	79969	C6orf134	chromosome 6 open reading frame 134
ILMN_1742467	442213	C6orf138	chromosome 6 open reading frame 138
ILMN_1693323	57150	C6orf162	chromosome 6 open reading frame 162
ILMN_2413141	57150	C6orf162	chromosome 6 open reading frame 162
ILMN_1715096	84553	C6orf168	chromosome 6 open reading frame 168
ILMN_2134765	401251	C6orf26	chromosome 6 open reading frame 26
ILMN_1674498	340277	C7orf46	chromosome 7 open reading frame 46
ILMN_1655961	27099	C7orf54	chromosome 7 open reading frame 54
ILMN_1790315	79846	C7orf63	chromosome 7 open reading frame 63
ILMN_1679241	157695	C8orf42	chromosome 8 open reading frame 42
ILMN_1746633	203259	C9orf25	chromosome 9 open reading frame 25
ILMN_1743219	770	CA11	carbonic anhydrase XI
ILMN_1742358	23632	CA14	carbonic anhydrase XIV
ILMN_2199439	760	CA2	carbonic anhydrase II
ILMN_1695157	762	CA4	carbonic anhydrase IV
ILMN_1711049	9254	CACNA2D2	calcium channel, voltage-dependent, alpha 2/delta subunit 2
ILMN_1665547	8618	CADPS	Ca++-dependent secretion activator
ILMN_1684461	93664	CADPS2	Ca++-dependent secretion activator 2
ILMN_1757210	91860	CALML4	calmodulin-like 4
ILMN_1795561	57118	CAMK1D	calcium/calmodulin-dependent protein kinase ID
ILMN_1667381	79012	CAMKV	CaM kinase-like vesicle-associated
ILMN_1661940	23261	CAMTA1	calmodulin binding transcription activator 1
ILMN_2252186	11132	CAPN10	calpain 10
ILMN_1655191	54897	CASZ1	castor zinc finger 1
ILMN_1714710	90060	CCDC120	coiled-coil domain containing 120
ILMN_1787441	149483	CCDC17	coiled-coil domain containing 17
ILMN_1671295	83643	CCDC3	coiled-coil domain containing 3
ILMN_1787750	4345	CD200	CD200 molecule
ILMN_2060413	100133941	CD24	CD24 molecule
ILMN_1760247	970	CD70	CD70 molecule
ILMN_1780582	9308	CD83	CD83 molecule
ILMN_2328666	9308	CD83	CD83 molecule
ILMN_1770940	999	CDH1	cadherin 1, type 1, E-cadherin (epithelial)
ILMN_1704294	1001	CDH3	cadherin 3, type 1, P-cadherin (placental)
ILMN_1718565	1028	CDKN1C	cyclin-dependent kinase inhibitor 1C (p57, Kip2)
ILMN_1716815	634	CEACAM1	carcinoembryonic antigen-related cell adhesion molecule 1 (biliary glycoprotein)
ILMN_1723418	1056	CEL	carboxyl ester lipase (bile salt-stimulated lipase)
ILMN_2400947	10659	CELF2	CUGBP, Elav-like family member 2
ILMN_1711208	1952	CELSR2	cadherin, EGF LAG seven-pass G-type receptor 2 (flamingo homolog, Drosophila)
ILMN_1691290	1951	CELSR3	cadherin, EGF LAG seven-pass G-type receptor 3 (flamingo homolog, Drosophila)
ILMN_2294684	9859	CEP170	centrosomal protein 170kDa
ILMN_1808500	23177	CEP68	centrosomal protein 68kDa
ILMN_1746801	57530	CGN	cingulin
ILMN_1677376	55636	CHD7	chromodomain helicase DNA binding protein 7
ILMN_1669410	1113	CHGA	chromogranin A (parathyroid secretory protein 1)
ILMN_1691151	1119	CHKA	choline kinase alpha
ILMN_1747697	1122	CHML	choroideremia-like (Rab escort protein 2)
ILMN_2403237	1124	CHN2	chimerin (chimaerin) 2
ILMN_1726575	140578	CHODL	chondrolectin
ILMN_1787691	163732	CITED4	Cbp/p300-interacting transactivator, with Glu/Asp-rich carboxy-terminal domain, 4
ILMN_1732066	548596	CKMT1A	creatine kinase, mitochondrial 1A
ILMN_1724686	9076	CLDN1	claudin 1
ILMN_1699665	54102	CLIC6	chloride intracellular channel 6
ILMN_1663538	171425	CLYBL	citrate lyase beta like
ILMN_1712088	171425	CLYBL	citrate lyase beta like
ILMN_1710124	152189	CMTM8	CKLF-like MARVEL transmembrane domain containing 8
ILMN_1657750	26507	CNNM1	cyclin M1
ILMN_2083833	246175	CNOT6L	CCR4-NOT transcription complex, subunit 6-like
ILMN_1809456	1271	CNTFR	ciliary neurotrophic factor receptor
ILMN_1690223	26047	CNTNAP2	contactin associated protein-like 2
ILMN_1711888	23242	COBL	cordon-bleu homolog (mouse)
ILMN_1651282	1308	COL17A1	collagen, type XVII, alpha 1
ILMN_1784532	169044	COL22A1	collagen, type XXII, alpha 1
ILMN_1666665	91522	COL23A1	collagen, type XXIII, alpha 1
ILMN_2375360	1287	COL4A5	collagen, type IV, alpha 5
ILMN_1675857	1288	COL4A6	collagen, type IV, alpha 6
ILMN_1731374	1363	CPE	carboxypeptidase E
ILMN_1814770	131034	CPNE4	copine IV
ILMN_2169761	144402	CPNE8	copine VIII
ILMN_1682928	54504	CPVL	carboxypeptidase, vitellogenic-like
ILMN_2400759	54504	CPVL	carboxypeptidase, vitellogenic-like
ILMN_1712046	56265	CPXM1	carboxypeptidase X (M14 family), member 1
ILMN_1728677	9586	CREB5	cAMP responsive element binding protein 5
ILMN_1731714	9586	CREB5	cAMP responsive element binding protein 5
ILMN_1789541	1400	CRMP1	collapsin response mediator protein 1
ILMN_1777060	1491	CTH	cystathionase (cystathionine gamma-lyase)
ILMN_1654072	6376	CX3CL1	chemokine (C-X3-C motif) ligand 1
ILMN_1796925	1525	CXADR	coxsackie virus and adenovirus receptor
ILMN_1801584	7852	CXCR4	chemokine (C-X-C motif) receptor 4
ILMN_1703279	55086	CXorf57	chromosome X open reading frame 57
ILMN_2354478	26999	CYFIP2	cytoplasmic FMR1 interacting protein 2
ILMN_1768820	1583	CYP11A1	cytochrome P450, family 11, subfamily A, polypeptide 1
ILMN_1740418	1594	CYP27B1	cytochrome P450, family 27, subfamily B, polypeptide 1
ILMN_1758731	1573	CYP2J2	cytochrome P450, family 2, subfamily J, polypeptide 2
ILMN_1705403	29785	CYP2S1	cytochrome P450, family 2, subfamily S, polypeptide 1
ILMN_1812902	116159	CYYR1	cysteine/tyrosine-rich 1
ILMN_1772627	27065	D4S234E	DNA segment on chromosome 4 (unique) 234 expressed sequence
ILMN_1755741	1602	DACH1	dachshund homolog 1 (Drosophila)
ILMN_1708340	1612	DAPK1	death-associated protein kinase 1
ILMN_1757631	79007	DBNDD1	dysbindin (dystrobrevin binding protein 1) domain containing 1
ILMN_1774513	10521	DDX17	DEAD (Asp-Glu-Ala-Asp) box polypeptide 17
ILMN_1676864	64794	DDX31	DEAD (Asp-Glu-Ala-Asp) box polypeptide 31
ILMN_1717434	25861	DFNB31	deafness, autosomal recessive 31
ILMN_1782993	1723	DHODH	dihydroorotate dehydrogenase
ILMN_1762327	79758	DHRS12	dehydrogenase/reductase (SDR family) member 12
ILMN_1704139	207063	DHRSX	dehydrogenase/reductase (SDR family) X-linked
ILMN_1664369	55526	DHTKD1	dehydrogenase E1 and transketolase domain containing 1
ILMN_1763605	11083	DIDO1	death inducer-obliterator 1
ILMN_2216838	222161	DKFZP586I1420	hypothetical protein DKFZp586I1420
ILMN_1811515	1741	DLG3	discs, large homolog 3 (Drosophila)
ILMN_1797519	8788	DLK1	delta-like 1 homolog (Drosophila)
ILMN_1743373	28514	DLL1	delta-like 1 (Drosophila)
ILMN_1736096	10683	DLL3	delta-like 3 (Drosophila)
ILMN_1759598	1749	DLX5	distal-less homeobox 5
ILMN_1761812	1756	DMD	dystrophin
ILMN_1664682	1763	DNA2	DNA replication helicase 2 homolog (yeast)
ILMN_1791679	92737	DNER	delta/notch-like EGF repeat containing
ILMN_2328972	1789	DNMT3B	DNA (cytosine-5-)-methyltransferase 3 beta
ILMN_1773413	23348	DOCK9	dedicator of cytokinesis 9
ILMN_1769961	8193	DPF1	D4, zinc and double PHD fingers family 1
ILMN_2112915	1815	DRD4	dopamine receptor D4
ILMN_1709257	53820	DSCR6	Down syndrome critical region gene 6
ILMN_1704196	1829	DSG2	desmoglein 2
ILMN_1798819	1838	DTNB	dystrobrevin, beta
ILMN_1667578	78986	DUSP26	dual specificity phosphatase 26 (putative)
ILMN_1808391	1846	DUSP4	dual specificity phosphatase 4
ILMN_1690397	1780	DYNC1I1	dynein, cytoplasmic 1, intermediate chain 1
ILMN_2072178	79746	ECHDC3	enoyl Coenzyme A hydratase domain containing 3
ILMN_1761820	128178	EDARADD	EDAR-associated death domain
ILMN_1755674	10876	EDDM3A	epididymal protein 3A
ILMN_1779448	80303	EFHD1	EF-hand domain family, member D1
ILMN_2371055	1942	EFNA1	ephrin-A1
ILMN_1654563	1947	EFNB1	ephrin-B1
ILMN_1654109	133584	EGFLAM	EGF-like, fibronectin type III and laminin G domains
ILMN_1764873	1994	ELAVL1	ELAV (embryonic lethal, abnormal vision, Drosophila)-like 1 (Hu antigen R)
ILMN_1784320	9844	ELMO1	engulfment and cell motility 1
ILMN_1810604	55531	ELMOD1	ELMO/CED-12 domain containing 1
ILMN_2365383	2027	ENO3	enolase 3 (beta, muscle)
ILMN_1781761	22875	ENPP4	ectonucleotide pyrophosphatase/phosphodiesterase 4 (putative function)
ILMN_2043306	57669	EPB41L5	erythrocyte membrane protein band 4.1 like 5
ILMN_1664265	2041	EPHA1	EPH receptor A1
ILMN_1741346	2049	EPHB3	EPH receptor B3
ILMN_1653728	2066	ERBB4	v-erb-a erythroblastic leukemia viral oncogene homolog 4 (avian)
ILMN_1769195	26059	ERC2	ELKS/RAB6-interacting/CAST family member 2
ILMN_1800130	55224	ETNK2	ethanolamine kinase 2
ILMN_1703180	2117	ETV3	ets variant 3
ILMN_2341661	2118	ETV4	ets variant 4
ILMN_1750011	23265	EXOC7	exocyst complex component 7
ILMN_2342033	50848	F11R	F11 receptor
ILMN_1745299	2173	FABP7	fatty acid binding protein 7, brain
ILMN_1809147	55007	FAM118A	family with sequence similarity 118, member A
ILMN_2387952	54463	FAM134B	family with sequence similarity 134, member B
ILMN_2225608	57579	FAM135A	family with sequence similarity 135, member A
ILMN_2089752	285016	FAM150B	family with sequence similarity 150, member B
ILMN_2120072	84140	FAM161A	family with sequence similarity 161, member A
ILMN_2354269	79696	FAM164C	family with sequence similarity 164, member C
ILMN_1652797	400451	FAM174B	family with sequence similarity 174, member B
ILMN_1735502	220382	FAM181B	family with sequence similarity 181, member B
ILMN_1696699	79632	FAM184A	family with sequence similarity 184, member A
ILMN_2179717	9413	FAM189A2	family with sequence similarity 189, member A2
ILMN_1757440	138311	FAM69B	family with sequence similarity 69, member B
ILMN_1732717	112703	FAM71E1	family with sequence similarity 71, member E1
ILMN_1670807	157638	FAM84B	family with sequence similarity 84, member B
ILMN_1719755	84467	FBN3	fibrillin 3
ILMN_1728799	2203	FBP1	fructose-1,6-bisphosphatase 1
ILMN_2089616	26267	FBXO10	F-box protein 10
ILMN_1755281	201456	FBXO15	F-box protein 15
ILMN_2350266	23403	FBXO46	F-box protein 46
ILMN_2104141	152273	FGD5	FYVE, RhoGEF and PH domain containing 5
ILMN_1671777	2258	FGF13	fibroblast growth factor 13
ILMN_2348367	53834	FGFRL1	fibroblast growth factor receptor-like 1
ILMN_1699206	85462	FHDC1	FH2 domain containing 1
ILMN_2186877	55096	FLJ10213	hypothetical protein FLJ10213
ILMN_2387471	80164	FLJ22184	hypothetical protein FLJ22184
ILMN_1761084	252995	FNDC5	fibronectin type III domain containing 5
ILMN_1735115	2346	FOLH1	folate hydrolase (prostate-specific membrane antigen) 1
ILMN_1738816	2308	FOXO1	forkhead box O1
ILMN_1773809	116113	FOXP4	forkhead box P4
ILMN_1716246	2487	FRZB	frizzled-related protein
ILMN_1781207	2534	FYN	FYN oncogene related to SRC, FGR, YES
ILMN_1703408	7976	FZD3	frizzled homolog 3 (Drosophila)
ILMN_1798971	7855	FZD5	frizzled homolog 5 (Drosophila)
ILMN_2395373	2550	GABBR1	gamma-aminobutyric acid (GABA) B receptor, 1
ILMN_2292646	2571	GAD1	glutamate decarboxylase 1 (brain, 67kDa)
ILMN_1723124	2585	GALK2	galactokinase 2
ILMN_1735157	79695	GALNT12	UDP-N-acetyl-alpha-D-galactosamine:polypeptide N-acetylgalactosaminyltransferase 12 (GalNAc-T12)
ILMN_1794552	2596	GAP43	growth associated protein 43
ILMN_1766359	57459	GATAD2B	GATA zinc finger domain containing 2B
ILMN_1729180	2628	GATM	glycine amidinotransferase (L-arginine:glycine amidinotransferase)
ILMN_1680320	2637	GBX2	gastrulation brain homeobox 2
ILMN_1680390	2651	GCNT2	glucosaminyl (N-acetyl) transferase 2, I-branching enzyme (I blood group)
ILMN_1721801	54332	GDAP1	ganglioside-induced differentiation-associated protein 1
ILMN_2210111	9573	GDF3	growth differentiation factor 3
ILMN_1656300	2675	GFRA2	GDNF family receptor alpha 2
ILMN_1806754	2731	GLDC	glycine dehydrogenase (decarboxylating)
ILMN_1768975	256710	GLIPR1L1	GLI pathogenesis-related 1 like 1
ILMN_1736742	23127	GLT25D2	glycosyltransferase 25 domain containing 2
ILMN_1804357	2786	GNG4	guanine nucleotide binding protein (G protein), gamma 4
ILMN_1651642	221914	GPC2	glypican 2
ILMN_2051972	2719	GPC3	glypican 3
ILMN_1789502	2239	GPC4	glypican 4
ILMN_1704665	2824	GPM6B	glycoprotein M6B
ILMN_1735438	2824	GPM6B	glycoprotein M6B
ILMN_1690621	84059	GPR98	G protein-coupled receptor 98
ILMN_2407564	84059	GPR98	G protein-coupled receptor 98
ILMN_2352090	55890	GPRC5C	G protein-coupled receptor, family C, group 5, member C
ILMN_1769960	2873	GPS1	G protein pathway suppressor 1
ILMN_1726666	2878	GPX3	glutathione peroxidase 3 (plasma)
ILMN_2413816	2888	GRB14	growth factor receptor-bound protein 14
ILMN_1671055	146395	GSG1L	GSG1-like
ILMN_1740234	119391	GSTO2	glutathione S-transferase omega 2
ILMN_1730054	2952	GSTT1	glutathione S-transferase theta 1
ILMN_1777156	84705	GTPBP3	GTP binding protein 3 (mitochondrial)
ILMN_2319424	8908	GYG2	glycogenin 2
ILMN_2298860	84264	HAGHL	hydroxyacylglutathione hydrolase-like
ILMN_1794501	3038	HAS3	hyaluronan synthase 3
ILMN_1696183	3049	HBQ1	hemoglobin, theta 1
ILMN_1787256	57657	HCN3	hyperpolarization activated cyclic nucleotide-gated potassium channel 3
ILMN_1764396	9759	HDAC4	histone deacetylase 4
ILMN_1651544	55869	HDAC8	histone deacetylase 8
ILMN_1682034	23493	HEY2	hairy/enhancer-of-split related with YRPW motif 2
ILMN_2231242	3146	HMGB1	high-mobility group box 1
ILMN_1804568	9456	HOMER1	homer homolog 1 (Drosophila)
ILMN_1671486	9455	HOMER2	homer homolog 2 (Drosophila)
ILMN_2346479	9455	HOMER2	homer homolog 2 (Drosophila)
ILMN_1768101	3216	HOXB6	homeobox B6
ILMN_1798076	3232	HOXD3	homeobox D3
ILMN_1808919	89781	HPS4	Hermansky-Pudlak syndrome 4
ILMN_1655867	57110	HRASLS	HRAS-like suppressor
ILMN_2228035	9957	HS3ST1	heparan sulfate (glucosamine) 3-O-sulfotransferase 1
ILMN_2415583	90161	HS6ST2	heparan sulfate 6-O-sulfotransferase 2
ILMN_1715324	7923	HSD17B8	hydroxysteroid (17-beta) dehydrogenase 8
ILMN_1732468	22824	HSPA4L	heat shock 70kDa protein 4-like
ILMN_1673548	29094	HSPC159	galectin-related protein
ILMN_1784367	3329	HSPD1	heat shock 60kDa protein 1 (chaperonin)
ILMN_1739813	3373	HYAL1	hyaluronoglucosaminidase 1
ILMN_1814787	3382	ICA1	islet cell autoantigen 1, 69kDa
ILMN_2365569	3382	ICA1	islet cell autoantigen 1, 69kDa
ILMN_1700584	9592	IER2	immediate early response 2
ILMN_1744635	9543	IGDCC3	immunoglobulin superfamily, DCC subclass, member 3
ILMN_1753502	152404	IGSF11	immunoglobulin superfamily, member 11
ILMN_1704353	3321	IGSF3	immunoglobulin superfamily, member 3
ILMN_2344221	150084	IGSF5	immunoglobulin superfamily, member 5
ILMN_1728663	54756	IL17RD	interleukin 17 receptor D
ILMN_2160428	11141	IL1RAPL1	interleukin 1 receptor accessory protein-like 1
ILMN_1756455	3568	IL5RA	interleukin 5 receptor, alpha
ILMN_1673704	9118	INA	internexin neuronal intermediate filament protein, alpha
ILMN_1777644	27124	INPP5J	inositol polyphosphate-5-phosphatase J
ILMN_1797668	3642	INSM1	insulinoma-associated 1
ILMN_1769433	10788	IQGAP2	IQ motif containing GTPase activating protein 2
ILMN_1692739	57611	ISLR2	immunoglobulin superfamily containing leucine-rich repeat 2
ILMN_1736103	3709	ITPR2	inositol 1,4,5-triphosphate receptor, type 2
ILMN_1691376	182	JAG1	jagged 1 (Alagille syndrome)
ILMN_1764729	3714	JAG2	jagged 2
ILMN_1672350	58494	JAM2	junctional adhesion molecule 2
ILMN_1688801	57338	JPH3	junctophilin 3
ILMN_1750373	3730	KAL1	Kallmann syndrome 1 sequence
ILMN_1784630	9920	KBTBD11	kelch repeat and BTB (POZ) domain containing 11
ILMN_1743662	143879	KBTBD3	kelch repeat and BTB (POZ) domain containing 3
ILMN_1716272	84541	KBTBD8	kelch repeat and BTB (POZ) domain containing 8
ILMN_1748755	3751	KCND2	potassium voltage-gated channel, Shal-related subfamily, member 2
ILMN_1671392	3754	KCNF1	potassium voltage-gated channel, subfamily F, member 1
ILMN_2335319	170850	KCNG3	potassium voltage-gated channel, subfamily G, member 3
ILMN_1739987	3757	KCNH2	potassium voltage-gated channel, subfamily H (eag-related), member 2
ILMN_2071641	3775	KCNK1	potassium channel, subfamily K, member 1
ILMN_1711988	56660	KCNK12	potassium channel, subfamily K, member 12
ILMN_1652065	3779	KCNMB1	potassium large conductance calcium-activated channel, subfamily M, beta member 1
ILMN_1712197	27094	KCNMB3	potassium large conductance calcium-activated channel, subfamily M beta member 3
ILMN_1666776	3785	KCNQ2	potassium voltage-gated channel, KQT-like subfamily, member 2
ILMN_1731044	65987	KCTD14	potassium channel tetramerisation domain containing 14
ILMN_1736650	9682	KDM4A	lysine (K)-specific demethylase 4A
ILMN_1795704	9778	KIAA0232	KIAA0232
ILMN_1656042	79932	KIAA0319L	KIAA0319-like
ILMN_1683277	79932	KIAA0319L	KIAA0319-like
ILMN_1741398	9675	KIAA0406	KIAA0406
ILMN_1677968	9858	KIAA0649	KIAA0649
ILMN_1652371	222223	KIAA1324L	KIAA1324-like
ILMN_1668619	57613	KIAA1467	KIAA1467
ILMN_1686562	23303	KIF13B	kinesin family member 13B
ILMN_1759330	547	KIF1A	kinesin family member 1A
ILMN_1681249	55605	KIF21A	kinesin family member 21A
ILMN_2212999	3800	KIF5C	kinesin family member 5C
ILMN_2405470	126823	KLHDC9	kelch domain containing 9
ILMN_1805330	55295	KLHL26	kelch-like 26 (Drosophila)
ILMN_1770641	26249	KLHL3	kelch-like 3 (Drosophila)
ILMN_1758978	56062	KLHL4	kelch-like 4 (Drosophila)
ILMN_1702789	85442	KNDC1	kinase non-catalytic C-lobe domain (KIND) containing 1
ILMN_2382290	79412	KREMEN2	kringle containing transmembrane protein 2
ILMN_1753584	3856	KRT8	keratin 8
ILMN_1769839	54596	L1TD1	LINE-1 type transposase domain containing 1
ILMN_1770038	284217	LAMA1	laminin, alpha 1
ILMN_1688642	10319	LAMC3	laminin, gamma 3
ILMN_1675365	113251	LARP4	La ribonucleoprotein domain family, member 4
ILMN_1673232	10715	LASS1	LAG1 homolog, ceramide synthase 1
ILMN_2129563	143458	LDLRAD3	low density lipoprotein receptor class A domain containing 3
ILMN_2375786	11061	LECT1	leukocyte cell derived chemotaxin 1
ILMN_1781256	7044	LEFTY2	left-right determination factor 2
ILMN_1710408	55366	LGR4	leucine-rich repeat-containing G protein-coupled receptor 4
ILMN_2393341	11019	LIAS	lipoic acid synthetase
ILMN_2373335	3980	LIG3	ligase III, DNA, ATP-dependent
ILMN_1748697	389421	LIN28B	lin-28 homolog B (C. elegans)
ILMN_1695978	158038	LINGO2	leucine rich repeat and Ig domain containing 2
ILMN_2098947	338799	LOC338799	hypothetical LOC338799
ILMN_1813175	22859	LPHN1	latrophilin 1
ILMN_1697548	23266	LPHN2	latrophilin 2
ILMN_1705187	163404	LPPR5	lipid phosphate phosphatase-related protein type 5
ILMN_1675268	4038	LRP4	low density lipoprotein receptor-related protein 4
ILMN_1777708	90668	LRRC16B	leucine rich repeat containing 16B
ILMN_1720511	57633	LRRN1	leucine rich repeat neuronal 1
ILMN_1696657	10446	LRRN2	leucine rich repeat neuronal 2
ILMN_1668863	116372	LYPD1	LY6/PLAUR domain containing 1
ILMN_2388397	116372	LYPD1	LY6/PLAUR domain containing 1
ILMN_1677261	11178	LZTS1	leucine zipper, putative tumor suppressor 1
ILMN_1764709	9935	MAFB	v-maf musculoaponeurotic fibrosarcoma oncogene homolog B (avian)
ILMN_2078226	28986	MAGEH1	melanoma antigen family H, 1
ILMN_1775853	9223	MAGI1	membrane associated guanylate kinase, WW and PDZ domain containing 1
ILMN_1740759	158056	MAMDC4	MAM domain containing 4
ILMN_1713807	57134	MAN1C1	mannosidase, alpha, class 1C, member 1
ILMN_1663640	4128	MAOA	monoamine oxidase A
ILMN_1741159	1326	MAP3K8	mitogen-activated protein kinase kinase kinase 8
ILMN_2216815	9053	MAP7	microtubule-associated protein 7
ILMN_2080080	256714	MAP7D2	MAP7 domain containing 2
ILMN_1748281	5602	MAPK10	mitogen-activated protein kinase 10
ILMN_1779800	4139	MARK1	MAP/microtubule affinity-regulating kinase 1
ILMN_1711124	153562	MARVELD2	MARVEL domain containing 2
ILMN_1663171	4148	MATN3	matrilin 3
ILMN_2296369	9782	MATR3	matrin 3
ILMN_1672660	4155	MBP	myelin basic protein
ILMN_1659142	4192	MDK	midkine (neurite growth-promoting factor 2)
ILMN_2261876	4192	MDK	midkine (neurite growth-promoting factor 2)
ILMN_2146389	84466	MEGF10	multiple EGF-like-domains 10
ILMN_2138589	10461	MERTK	c-mer proto-oncogene tyrosine kinase
ILMN_1745699	339175	METTL2A	methyltransferase like 2A
ILMN_2064725	196410	METTL7B	methyltransferase like 7B
ILMN_2372379	23269	MGA	MAX gene associated
ILMN_1788832	57534	MIB1	mindbomb homolog 1 (Drosophila)
ILMN_1689156	326625	MMAB	methylmalonic aciduria (cobalamin deficiency) cblB type
ILMN_1718646	4324	MMP15	matrix metallopeptidase 15 (membrane-inserted)
ILMN_1717046	79817	MOBKL2B	MOB1, Mps One Binder kinase activator-like 2B (yeast)
ILMN_1799106	64757	MOSC1	MOCO sulphurase C-terminal domain containing 1
ILMN_1761262	4351	MPI	mannose phosphate isomerase
ILMN_2193214	84954	MPND	MPN domain containing
ILMN_1654217	4355	MPP2	membrane protein, palmitoylated 2 (MAGUK p55 subfamily member 2)
ILMN_1780292	4439	MSH5	mutS homolog 5 (E. coli)
ILMN_1810834	4439	MSH5	mutS homolog 5 (E. coli)
ILMN_1739601	4440	MSI1	musashi homolog 1 (Drosophila)
ILMN_2124802	4496	MT1H	metallothionein 1H
ILMN_2372040	51537	MTP18	mitochondrial protein 18 kDa
ILMN_2346727	57509	MTUS1	microtubule associated tumor suppressor 1
ILMN_2336970	4595	MUTYH	mutY homolog (E. coli)
ILMN_2219767	4613	MYCN	v-myc myelocytomatosis viral related oncogene, neuroblastoma derived (avian)
ILMN_1808789	55930	MYO5C	myosin VC
ILMN_1774350	91977	MYOZ3	myozenin 3
ILMN_1798187	11143	MYST2	MYST histone acetyltransferase 2
ILMN_1676289	4684	NCAM1	neural cell adhesion molecule 1
ILMN_1704354	23154	NCDN	neurochondrin
ILMN_2256868	9612	NCOR2	nuclear receptor co-repressor 2
ILMN_1733627	23327	NEDD4L	neural precursor cell expressed, developmentally down-regulated 4-like
ILMN_1705153	4744	NEFH	neurofilament, heavy polypeptide
ILMN_1659086	4747	NEFL	neurofilament, light polypeptide
ILMN_1745817	4745	NELL1	NEL-like 1 (chicken)
ILMN_1725417	4753	NELL2	NEL-like 2 (chicken)
ILMN_1800976	4775	NFATC3	nuclear factor of activated T-cells, cytoplasmic, calcineurin-dependent 3
ILMN_1731206	85409	NKD2	naked cuticle homolog 2 (Drosophila)
ILMN_1724304	54475	NLE1	notchless homolog 1 (Drosophila)
ILMN_1698752	79671	NLRX1	NLR family member X1
ILMN_2162253	10874	NMU	neuromedin U
ILMN_1775224	4846	NOS3	nitric oxide synthase 3 (endothelial cell)
ILMN_1685608	4885	NPTX2	neuronal pentraxin II
ILMN_1731062	4852	NPY	neuropeptide Y
ILMN_1734867	7181	NR2C1	nuclear receptor subfamily 2, group C, member 1
ILMN_2210934	4306	NR3C2	nuclear receptor subfamily 3, group C, member 2
ILMN_2366654	2494	NR5A2	nuclear receptor subfamily 5, group A, member 2
ILMN_1722809	4897	NRCAM	neuronal cell adhesion molecule
ILMN_1738684	9379	NRXN2	neurexin 2
ILMN_2294878	55695	NSUN5	NOP2/Sun domain family, member 5
ILMN_2094952	81788	NUAK2	NUAK family, SNF1-like kinase, 2
ILMN_1784467	23225	NUP210	nucleoporin 210kDa
ILMN_1756550	54830	NUP62CL	nucleoporin 62kDa C-terminal like
ILMN_1714577	55753	OGDHL	oxoglutarate dehydrogenase-like
ILMN_1742025	10439	OLFM1	olfactomedin 1
ILMN_2178509	390054	OR52A5	olfactory receptor, family 52, subfamily A, member 5
ILMN_1688075	5015	OTX2	orthodenticle homeobox 2
ILMN_2387214	5064	PALM	paralemmin
ILMN_1674344	84552	PARD6G	par-6 partitioning defective 6 homolog gamma (C. elegans)
ILMN_1656560	25849	PARM1	prostate androgen-regulated mucin-like protein 1
ILMN_1813620	56965	PARP6	poly (ADP-ribose) polymerase family, member 6
ILMN_1754858	23178	PASK	PAS domain containing serine/threonine kinase
ILMN_1688500	57575	PCDH10	protocadherin 10
ILMN_1781514	27253	PCDH17	protocadherin 17
ILMN_1805132	57526	PCDH19	protocadherin 19
ILMN_2295918	80003	PCNXL2	pecanex-like 2 (Drosophila)
ILMN_2131381	5140	PDE3B	phosphodiesterase 3B, cGMP-inhibited
ILMN_1791483	5144	PDE4D	phosphodiesterase 4D, cAMP-specific (phosphodiesterase E3 dunce homolog, Drosophila)
ILMN_2278819	5150	PDE7A	phosphodiesterase 7A
ILMN_2306540	5152	PDE9A	phosphodiesterase 9A
ILMN_1670256	5163	PDK1	pyruvate dehydrogenase kinase, isozyme 1
ILMN_1670490	10630	PDPN	podoplanin
ILMN_2185665	80055	PGAP1	post-GPI attachment to proteins 1
ILMN_1735075	267002	PGBD2	piggyBac transposable element derived 2
ILMN_1733831	79605	PGBD5	piggyBac transposable element derived 5
ILMN_1794473	79960	PHF17	PHD finger protein 17
ILMN_1790154	112885	PHF21B	PHD finger protein 21B
ILMN_1814661	23239	PHLPP1	PH domain and leucine rich repeat protein phosphatase 1
ILMN_1760332	9487	PIGL	phosphatidylinositol glycan anchor biosynthesis, class L
ILMN_2166093	5286	PIK3C2A	phosphoinositide-3-kinase, class 2, alpha polypeptide
ILMN_1739050	51268	PIPOX	pipecolic acid oxidase
ILMN_1762262	5569	PKIA	protein kinase (cAMP-dependent, catalytic) inhibitor alpha
ILMN_2386973	5318	PKP2	plakophilin 2
ILMN_1661325	8502	PKP4	plakophilin 4
ILMN_1655341	153770	PLAC8L1	PLAC8-like 1
ILMN_1707286	79887	PLBD1	phospholipase B domain containing 1
ILMN_1702899	144100	PLEKHA7	pleckstrin homology domain containing, family A member 7
ILMN_1783231	58473	PLEKHB1	pleckstrin homology domain containing, family B (evectins) member 1
ILMN_2082865	51090	PLLP	plasma membrane proteolipid (plasmolipin)
ILMN_2414135	5354	PLP1	proteolipid protein 1
ILMN_2074044	5357	PLS1	plastin 1
ILMN_2262198	441194	PMS2CL	PMS2 C-terminal like pseudogene
ILMN_1697189	139728	PNCK	pregnancy up-regulated non-ubiquitously expressed CaM kinase
ILMN_1790778	10687	PNMA2	paraneoplastic antigen MA2
ILMN_1783805	29944	PNMA3	paraneoplastic antigen MA3
ILMN_1711311	5420	PODXL	podocalyxin-like
ILMN_1657347	50512	PODXL2	podocalyxin-like 2
ILMN_1685109	661	POLR3D	polymerase (RNA) III (DNA directed) polypeptide D, 44kDa
ILMN_2070349	10622	POLR3G	polymerase (RNA) III (DNA directed) polypeptide G (32kD)
ILMN_1705546	5460	POU5F1	POU class 5 homeobox 1
ILMN_2068498	5462	POU5F1B	POU class 5 homeobox 1B
ILMN_1750062	10891	PPARGC1A	peroxisome proliferator-activated receptor gamma, coactivator 1 alpha
ILMN_1708508	22843	PPM1E	protein phosphatase 1E (PP2C domain containing)
ILMN_2056606	5502	PPP1R1A	protein phosphatase 1, regulatory (inhibitor) subunit 1A
ILMN_1784822	89801	PPP1R3F	protein phosphatase 1, regulatory (inhibitor) subunit 3F
ILMN_1801832	84366	PRAC	prostate cancer susceptibility candidate
ILMN_2306033	23532	PRAME	preferentially expressed antigen in melanoma
ILMN_2386982	5590	PRKCZ	protein kinase C, zeta
ILMN_2205050	5613	PRKX	protein kinase, X-linked
ILMN_1671365	5625	PRODH	proline dehydrogenase (oxidase) 1
ILMN_1786720	8842	PROM1	prominin 1
ILMN_1723678	5630	PRPH	peripherin
ILMN_1677509	80758	PRR7	proline rich 7 (synaptic)
ILMN_1795166	5745	PTH1R	parathyroid hormone 1 receptor
ILMN_2314169	5744	PTHLH	parathyroid hormone-like hormone
ILMN_1769779	11156	PTP4A3	protein tyrosine phosphatase type IVA, member 3
ILMN_2359710	11156	PTP4A3	protein tyrosine phosphatase type IVA, member 3
ILMN_1717294	5774	PTPN3	protein tyrosine phosphatase, non-receptor type 3
ILMN_1705253	5789	PTPRD	protein tyrosine phosphatase, receptor type, D
ILMN_2315789	5789	PTPRD	protein tyrosine phosphatase, receptor type, D
ILMN_1669172	5801	PTPRR	protein tyrosine phosphatase, receptor type, R
ILMN_1676616	5803	PTPRZ1	protein tyrosine phosphatase, receptor-type, Z polypeptide 1
ILMN_1674135	9649	RALGPS1	Ral GEF with PH domain and SH3 binding motif 1
ILMN_2149782	10266	RAMP2	receptor (G protein-coupled) activity modifying protein 2
ILMN_1776519	5909	RAP1GAP	RAP1 GTPase activating protein
ILMN_2041236	23108	RAP1GAP2	RAP1 GTPase activating protein 2
ILMN_1699723	5915	RARB	retinoic acid receptor, beta
ILMN_2148469	65997	RASL11B	RAS-like, family 11, member B
ILMN_1704079	55544	RBM38	RNA binding motif protein 38
ILMN_2404049	55544	RBM38	RNA binding motif protein 38
ILMN_1656837	5947	RBP1	retinol binding protein 1, cellular
ILMN_1791366	283248	RCOR2	REST corepressor 2
ILMN_2309534	201299	RDM1	RAD52 motif 1
ILMN_2317751	9985	REC8	REC8 homolog (yeast)
ILMN_1666057	51308	REEP2	receptor accessory protein 2
ILMN_1780057	5973	RENBP	renin binding protein
ILMN_2222768	85021	REPS1	RALBP1 associated Eps domain containing 1
ILMN_1782513	158234	RG9MTD3	RNA (guanine-9-) methyltransferase domain containing 3
ILMN_2116827	400966	RGPD1	RANBP2-like and GRIP domain containing 1
ILMN_1808226	6004	RGS16	regulator of G-protein signaling 16
ILMN_1716019	162494	RHBDL3	rhomboid, veinlet-like 3 (Drosophila)
ILMN_1742382	9783	RIMS3	regulating synaptic membrane exocytosis 3
ILMN_1680018	54101	RIPK4	receptor-interacting serine-threonine kinase 4
ILMN_1651838	27289	RND1	Rho family GTPase 1
ILMN_1775742	79589	RNF128	ring finger protein 128
ILMN_1777660	9781	RNF144A	ring finger protein 144A
ILMN_1792389	494470	RNF165	ring finger protein 165
ILMN_1741281	285533	RNF175	ring finger protein 175
ILMN_2353327	152006	RNF38	ring finger protein 38
ILMN_2322498	6095	RORA	RAR-related orphan receptor A
ILMN_1753026	54886	RP11-35N6.1	lipid phosphate phosphatase-related protein type 1
ILMN_2328776	51765	RP6-213H19.1	serine/threonine protein kinase MST4
ILMN_1665425	56475	RPRM	reprimo, TP53 dependent G2 arrest mediator candidate
ILMN_1676504	388394	RPRML	reprimo-like
ILMN_1715173	6195	RPS6KA1	ribosomal protein S6 kinase, 90kDa, polypeptide 1
ILMN_1657515	9252	RPS6KA5	ribosomal protein S6 kinase, 90kDa, polypeptide 5
ILMN_1667125	83694	RPS6KL1	ribosomal protein S6 kinase-like 1
ILMN_1699772	58528	RRAGD	Ras-related GTP binding D
ILMN_2124790	91695	RRP7B	ribosomal RNA processing 7 homolog B (S. cerevisiae)
ILMN_2392818	6242	RTKN	rhotekin
ILMN_1756928	6252	RTN1	reticulon 1
ILMN_1796455	6263	RYR3	ryanodine receptor 3
ILMN_1695687	57167	SALL4	sal-like 4 (Drosophila)
ILMN_1714896	9733	SART3	squamous cell carcinoma antigen recognized by T cells 3
ILMN_1728298	388228	SBK1	SH3-binding domain kinase 1
ILMN_1703178	7857	SCG2	secretogranin II (chromogranin C)
ILMN_1670306	117156	SCGB3A2	secretoglobin, family 3A, member 2
ILMN_1722742	51540	SCLY	selenocysteine lyase
ILMN_1695181	23513	SCRIB	scribbled homolog (Drosophila)
ILMN_1779381	55176	SEC61A2	Sec61 alpha 2 subunit (S. cerevisiae)
ILMN_1687533	10507	SEMA4D	sema domain, immunoglobulin domain (Ig), transmembrane domain (TM) and short cytoplasmic domain, (semaphorin) 4D
ILMN_1794370	54437	SEMA5B	sema domain, seven thrombospondin repeats (type 1 and type 1-like), transmembrane domain (TM) and short cytoplasmic domain, (semaphorin) 5B
ILMN_1659953	55964	SEPT3	septin 3
ILMN_1746673	55964	SEPT3	septin 3
ILMN_1776157	5414	SEPT4	septin 4
ILMN_2391750	51460	SFMBT1	Scm-like with four mbt domains 1
ILMN_1722898	6423	SFRP2	secreted frizzled-related protein 2
ILMN_1775345	135295	SFRS13B	splicing factor, arginine/serine-rich 13B
ILMN_1689007	10147	SFRS14	splicing factor, arginine/serine-rich 14
ILMN_1795976	118980	SFXN2	sideroflexin 2
ILMN_1760990	6457	SH3GL3	SH3-domain GRB2-like 3
ILMN_2317580	85358	SHANK3	SH3 and multiple ankyrin repeat domains 3
ILMN_1681777	357	SHROOM2	shroom family member 2
ILMN_1746784	122060	SLAIN1	SLAIN motif family, member 1
ILMN_1732410	220963	SLC16A9	solute carrier family 16, member 9 (monocarboxylic acid transporter 9)
ILMN_1698996	6573	SLC19A1	solute carrier family 19 (folate transporter), member 1
ILMN_1738552	6507	SLC1A3	solute carrier family 1 (glial high affinity glutamate transporter), member 3
ILMN_1699357	6584	SLC22A5	solute carrier family 22 (organic cation/carnitine transporter), member 5
ILMN_1780417	89874	SLC25A21	solute carrier family 25 (mitochondrial oxodicarboxylate carrier), member 21
ILMN_2327947	114789	SLC25A25	solute carrier family 25 (mitochondrial carrier; phosphate carrier), member 25
ILMN_1697544	123096	SLC25A29	solute carrier family 25, member 29
ILMN_1749848	222553	SLC35F1	solute carrier family 35, member F1
ILMN_1687495	54020	SLC37A1	solute carrier family 37 (glycerol-3-phosphate transporter), member 1
ILMN_1726114	85414	SLC45A3	solute carrier family 45, member 3
ILMN_1659166	55117	SLC6A15	solute carrier family 6 (neutral amino acid transporter), member 15
ILMN_1810533	55117	SLC6A15	solute carrier family 6 (neutral amino acid transporter), member 15
ILMN_2291083	55117	SLC6A15	solute carrier family 6 (neutral amino acid transporter), member 15
ILMN_1781400	6542	SLC7A2	solute carrier family 7 (cationic amino acid transporter, y+ system), member 2
ILMN_1660730	84889	SLC7A3	solute carrier family 7 (cationic amino acid transporter, y+ system), member 3
ILMN_1705231	6578	SLCO2A1	solute carrier organic anion transporter family, member 2A1
ILMN_1727200	28231	SLCO4A1	solute carrier organic anion transporter family, member 4A1
ILMN_1782098	6608	SMO	smoothened homolog (Drosophila)
ILMN_1733648	9892	SNAP91	synaptosomal-associated protein, 91kDa homolog (mouse)
ILMN_2160160	26813	SNORD36C	small nucleolar RNA, C/D box 36C
ILMN_2157020	26801	SNORD48	small nucleolar RNA, C/D box 48
ILMN_2365479	6642	SNX1	sorting nexin 1
ILMN_1749792	10580	SORBS1	sorbin and SH3 domain containing 1
ILMN_1680251	114815	SORCS1	sortilin-related VPS10 domain containing receptor 1
ILMN_2060115	6653	SORL1	sortilin-related receptor, L(DLR class) A repeats-containing
ILMN_1715463	25928	SOSTDC1	sclerostin domain containing 1
ILMN_2177156	6657	SOX2	SRY (sex determining region Y)-box 2
ILMN_1783185	11166	SOX21	SRY (sex determining region Y)-box 21
ILMN_1789244	30812	SOX8	SRY (sex determining region Y)-box 8
ILMN_1787266	6690	SPINK1	serine peptidase inhibitor, Kazal type 1
ILMN_1703284	84501	SPIRE2	spire homolog 2 (Drosophila)
ILMN_1656287	9806	SPOCK2	sparc/osteonectin, cwcv and kazal-like domains proteoglycan (testican) 2
ILMN_1791890	10418	SPON1	spondin 1, extracellular matrix protein
ILMN_1797596	81848	SPRY4	sprouty homolog 4 (Drosophila)
ILMN_1686988	6764	ST5	suppression of tumorigenicity 5
ILMN_1756501	6480	ST6GAL1	ST6 beta-galactosamide alpha-2,6-sialyltranferase 1
ILMN_1778213	65975	STK33	serine/threonine kinase 33
ILMN_1803256	56977	STOX2	storkhead box 2
ILMN_2348243	92335	STRADA	STE20-related kinase adaptor alpha
ILMN_1808783	55342	STRBP	spermatid perinuclear RNA binding protein
ILMN_1686981	55959	SULF2	sulfatase 2
ILMN_1653386	391365	SULT6B1	sulfotransferase family, cytosolic, 6B, member 1
ILMN_2274199	8464	SUPT3H	suppressor of Ty 3 homolog (S. cerevisiae)
ILMN_2407703	6853	SYN1	synapsin I
ILMN_1781060	6854	SYN2	synapsin II
ILMN_2391419	23224	SYNE2	spectrin repeat containing, nuclear envelope 2
ILMN_1742881	6857	SYT1	synaptotagmin I
ILMN_1768705	6860	SYT4	synaptotagmin IV
ILMN_1696167	148281	SYT6	synaptotagmin VI
ILMN_2363165	10579	TACC2	transforming, acidic coiled-coil containing protein 2
ILMN_2378708	6878	TAF6	TAF6 RNA polymerase II, TATA box binding protein (TBP)-associated factor, 80kDa
ILMN_1698179	29114	TAGLN3	transgelin 3
ILMN_1673376	6904	TBCD	tubulin folding cofactor D
ILMN_1765310	140597	TCEAL2	transcription elongation factor A (SII)-like 2
ILMN_1733841	83439	TCF7L1	transcription factor 7-like 1 (T-cell specific, HMG-box)
ILMN_1672486	6934	TCF7L2	transcription factor 7-like 2 (T-cell specific, HMG-box)
ILMN_1740572	6948	TCN2	transcobalamin II; macrocytic anemia
ILMN_1745811	81550	TDRD3	tudor domain containing 3
ILMN_1741056	80312	TET1	tet oncogene 1
ILMN_1736078	7060	THBS4	thrombospondin 4
ILMN_2234412	7090	TLE3	transducin-like enhancer of split 3 (E(sp1) homolog, Drosophila)
ILMN_1794677	11322	TMC6	transmembrane channel-like 6
ILMN_1689306	79905	TMC7	transmembrane channel-like 7
ILMN_1730645	23671	TMEFF2	transmembrane protein with EGF-like and two follistatin-like domains 2
ILMN_1669709	66000	TMEM108	transmembrane protein 108
ILMN_1809947	132332	TMEM155	transmembrane protein 155
ILMN_2104295	130733	TMEM178	transmembrane protein 178
ILMN_1688637	130612	TMEM198	transmembrane protein 198
ILMN_1772894	57393	TMEM27	transmembrane protein 27
ILMN_1730945	25789	TMEM59L	transmembrane protein 59-like
ILMN_2049417	255043	TMEM86B	transmembrane protein 86B
ILMN_2206474	79953	TMEM90B	transmembrane protein 90B
ILMN_1736911	7111	TMOD1	tropomodulin 1
ILMN_1762095	84899	TMTC4	transmembrane and tetratricopeptide repeat containing 4
ILMN_1721316	8797	TNFRSF10A	tumor necrosis factor receptor superfamily, member 10a
ILMN_1765109	8718	TNFRSF25	tumor necrosis factor receptor superfamily, member 25
ILMN_1751464	8744	TNFSF9	tumor necrosis factor (ligand) superfamily, member 9
ILMN_1788886	9760	TOX	thymocyte selection-associated high mobility group box
ILMN_1714383	7164	TPD52L1	tumor protein D52-like 1
ILMN_2337923	7164	TPD52L1	tumor protein D52-like 1
ILMN_1763104	9618	TRAF4	TNF receptor-associated factor 4
ILMN_1775703	79090	TRAPPC6A	trafficking protein particle complex 6A
ILMN_2404112	1787	TRDMT1	tRNA aspartic acid methyltransferase 1
ILMN_1778755	9865	TRIL	TLR4 interactor with leucine rich repeats
ILMN_2361737	55521	TRIM36	tripartite motif-containing 36
ILMN_2413517	56658	TRIM39	tripartite motif-containing 39
ILMN_1763433	114088	TRIM9	tripartite motif-containing 9
ILMN_1657509	283989	TSEN54	tRNA splicing endonuclease 54 homolog (S. cerevisiae)
ILMN_1699980	90139	TSPAN18	tetraspanin 18
ILMN_1749403	340348	TSPAN33	tetraspanin 33
ILMN_2120695	7102	TSPAN7	tetraspanin 7
ILMN_2198912	7276	TTR	transthyretin
ILMN_1758497	57348	TTYH1	tweety homolog 1 (Drosophila)
ILMN_2248725	219743	TYSND1	trypsin domain containing 1
ILMN_1678841	10537	UBD	ubiquitin D
ILMN_2394264	7343	UBTF	upstream binding transcription factor, RNA polymerase I
ILMN_1685625	7351	UCP2	uncoupling protein 2 (mitochondrial, proton carrier)
ILMN_1679495	25989	ULK3	unc-51-like kinase 3 (C. elegans)
ILMN_1718679	10869	USP19	ubiquitin specific peptidase 19
ILMN_2364819	84101	USP44	ubiquitin specific peptidase 44
ILMN_1724410	64854	USP46	ubiquitin specific peptidase 46
ILMN_2190084	8673	VAMP8	vesicle-associated membrane protein 8 (endobrevin)
ILMN_1715647	57216	VANGL2	vang-like 2 (van gogh, Drosophila)
ILMN_1692698	79805	VASH2	vasohibin 2
ILMN_1794781	7410	VAV2	vav 2 guanine nucleotide exchange factor
ILMN_2307903	7412	VCAM1	vascular cell adhesion molecule 1
ILMN_1782352	27287	VENTX	VENT homeobox homolog (Xenopus laevis)
ILMN_1757497	7425	VGF	VGF nerve growth factor inducible
ILMN_2414826	23230	VPS13A	vacuolar protein sorting 13 homolog A (S. cerevisiae)
ILMN_1781636	64856	VWA1	von Willebrand factor A domain containing 1
ILMN_1682996	4013	VWA5A	von Willebrand factor A domain containing 5A
ILMN_1745852	55339	WDR33	WD repeat domain 33
ILMN_1689932	92715	WDR85	WD repeat domain 85
ILMN_1700248	349136	WDR86	WD repeat domain 86
ILMN_1658619	23286	WWC1	WW and C2 domain containing 1
ILMN_1724762	286046	XKR6	XK, Kell blood group complex subunit-related family, member 6
ILMN_1795338	29799	YPEL1	yippee-like 1 (Drosophila)
ILMN_1725760	64848	YTHDC2	YTH domain containing 2
ILMN_1710092	140685	ZBTB46	zinc finger and BTB domain containing 46
ILMN_1694514	79844	ZDHHC11	zinc finger, DHHC-type containing 11
ILMN_1737320	158866	ZDHHC15	zinc finger, DHHC-type containing 15
ILMN_1803590	196441	ZFC3H1	zinc finger, C3H1-type containing
ILMN_2322972	118813	ZFYVE27	zinc finger, FYVE domain containing 27
ILMN_1696339	7546	ZIC2	Zic family member 2 (odd-paired homolog, Drosophila)
ILMN_1681805	7547	ZIC3	Zic family member 3 (odd-paired homolog, Drosophila)
ILMN_1750967	80317	ZKSCAN3	zinc finger with KRAB and SCAN domains 3
ILMN_1763208	7556	ZNF10	zinc finger protein 10
ILMN_1761409	55888	ZNF167	zinc finger protein 167
ILMN_1806782	9310	ZNF235	zinc finger protein 235
ILMN_1790918	7776	ZNF236	zinc finger protein 236
ILMN_1654357	7572	ZNF24	zinc finger protein 24
ILMN_2350357	9534	ZNF254	zinc finger protein 254
ILMN_1663858	57335	ZNF286A	zinc finger protein 286A
ILMN_1778560	7551	ZNF3	zinc finger protein 3
ILMN_1786215	7551	ZNF3	zinc finger protein 3
ILMN_1672743	55713	ZNF334	zinc finger protein 334
ILMN_2154950	23090	ZNF423	zinc finger protein 423
ILMN_1652300	22847	ZNF507	zinc finger protein 507
ILMN_1716658	125919	ZNF543	zinc finger protein 543
ILMN_1654612	51385	ZNF589	zinc finger protein 589
ILMN_1712798	57507	ZNF608	zinc finger protein 608
ILMN_2045175	51058	ZNF691	zinc finger protein 691
ILMN_1666552	7627	ZNF75A	zinc finger protein 75a
ILMN_1685547	158586	ZXDB	zinc finger, X-linked, duplicated B
ILMN_1651498	NA	NA	NA
ILMN_1656171	NA	NA	NA
ILMN_1658040	NA	NA	NA
ILMN_1658173	NA	NA	NA
ILMN_1659013	NA	NA	NA
ILMN_1660079	NA	NA	NA
ILMN_1662470	NA	NA	NA
ILMN_1663119	NA	NA	NA
ILMN_1666610	NA	NA	NA
ILMN_1668726	NA	NA	NA
ILMN_1670325	NA	NA	NA
ILMN_1670881	NA	NA	NA
ILMN_1675258	NA	NA	NA
ILMN_1676709	NA	NA	NA
ILMN_1676749	NA	NA	NA
ILMN_1679339	NA	NA	NA
ILMN_1681757	NA	NA	NA
ILMN_1682463	NA	NA	NA
ILMN_1683052	NA	NA	NA
ILMN_1683160	NA	NA	NA
ILMN_1687683	NA	NA	NA
ILMN_1693985	NA	NA	NA
ILMN_1701464	NA	NA	NA
ILMN_1712936	NA	NA	NA
ILMN_1713995	NA	NA	NA
ILMN_1718950	NA	NA	NA
ILMN_1719998	NA	NA	NA
ILMN_1721170	NA	NA	NA
ILMN_1721495	NA	NA	NA
ILMN_1721849	NA	NA	NA
ILMN_1722423	NA	NA	NA
ILMN_1724341	NA	NA	NA
ILMN_1727183	NA	NA	NA
ILMN_1727689	NA	NA	NA
ILMN_1729749	NA	NA	NA
ILMN_1730809	NA	NA	NA
ILMN_1733103	NA	NA	NA
ILMN_1736974	NA	NA	NA
ILMN_1738869	NA	NA	NA
ILMN_1743621	NA	NA	NA
ILMN_1749809	NA	NA	NA
ILMN_1755138	NA	NA	NA
ILMN_1756755	NA	NA	NA
ILMN_1762764	NA	NA	NA
ILMN_1767717	NA	NA	NA
ILMN_1768721	NA	NA	NA
ILMN_1772459	NA	NA	NA
ILMN_1774330	NA	NA	NA
ILMN_1778010	NA	NA	NA
ILMN_1784783	NA	NA	NA
ILMN_1789351	NA	NA	NA
ILMN_1793002	NA	NA	NA
ILMN_1805778	NA	NA	NA
ILMN_1811767	NA	NA	NA
ILMN_2046611	NA	NA	NA
ILMN_2047460	NA	NA	NA
ILMN_2070043	NA	NA	NA
ILMN_2075800	NA	NA	NA
ILMN_2103480	NA	NA	NA
ILMN_2106656	NA	NA	NA
ILMN_2134176	NA	NA	NA
ILMN_2134855	NA	NA	NA
ILMN_2140207	NA	NA	NA
ILMN_2144162	NA	NA	NA
ILMN_2146968	NA	NA	NA
ILMN_2152257	NA	NA	NA
ILMN_2153679	NA	NA	NA
ILMN_2154157	NA	NA	NA
ILMN_2189027	NA	NA	NA
ILMN_2190779	NA	NA	NA
ILMN_2197946	NA	NA	NA
ILMN_2199554	NA	NA	NA
ILMN_2213136	NA	NA	NA
ILMN_2243516	NA	NA	NA
ILMN_2246154	NA	NA	NA
ILMN_2262444	NA	NA	NA
ILMN_2279834	NA	NA	NA
ILMN_2291619	NA	NA	NA
ILMN_2325185	NA	NA	NA
ILMN_2331658	NA	NA	NA
ILMN_2361163	NA	NA	NA
ILMN_2392356	NA	NA	NA
ILMN_2408938	NA	NA	NA
ILMN_2409318	NA	NA	NA

## Sheet: Fibroblast-associatedTranscript
probe.id	entrez	symbol	gene.name
ILMN_1769390	116236	ABHD15	abhydrolase domain containing 15
ILMN_1673639	25890	ABI3BP	ABI family, member 3 (NESH) binding protein
ILMN_1807493	94	ACVRL1	activin A receptor type II-like 1
ILMN_1726266	8038	ADAM12	ADAM metallopeptidase domain 12
ILMN_1796628	9509	ADAMTS2	ADAM metallopeptidase with thrombospondin type 1 motif, 2
ILMN_1811765	9509	ADAMTS2	ADAM metallopeptidase with thrombospondin type 1 motif, 2
ILMN_1681886	11096	ADAMTS5	ADAM metallopeptidase with thrombospondin type 1 motif, 5
ILMN_1810691	108	ADCY2	adenylate cyclase 2 (brain)
ILMN_2356786	118	ADD1	adducin 1 (alpha)
ILMN_1813975	55256	ADI1	acireductone dioxygenase 1
ILMN_1740752	137964	AGPAT6	1-acylglycerol-3-phosphate O-acyltransferase 6 (lysophosphatidic acid acyltransferase, zeta)
ILMN_1752159	79026	AHNAK	AHNAK nucleoprotein
ILMN_2162799	196	AHR	aryl hydrocarbon receptor
ILMN_1656593	26289	AK5	adenylate kinase 5
ILMN_1666258	267	AMFR	autocrine motility factor receptor
ILMN_1774447	272	AMPD3	adenosine monophosphate deaminase 3
ILMN_2075643	147463	ANKRD29	ankyrin repeat domain 29
ILMN_2119793	284615	ANKRD34A	ankyrin repeat domain 34A
ILMN_1699421	11199	ANXA10	annexin A10
ILMN_1711408	307	ANXA4	annexin A4
ILMN_1760466	11154	AP4S1	adaptor-related protein complex 4, sigma 1 subunit
ILMN_1801710	54518	APBB1IP	amyloid beta (A4) precursor protein-binding, family B, member 1 interacting protein
ILMN_1767541	116984	ARAP2	ArfGAP with RhoGAP domain, ankyrin repeat and PH domain 2
ILMN_1719010	379	ARL4D	ADP-ribosylation factor-like 4D
ILMN_2113362	23204	ARL6IP1	ADP-ribosylation factor-like 6 interacting protein 1
ILMN_1755732	80210	ARMC9	armadillo repeat containing 9
ILMN_1782810	84517	ARPM1	actin related protein M1
ILMN_2184064	91947	ARRDC4	arrestin domain containing 4
ILMN_2126055	140458	ASB5	ankyrin repeat and SOCS box-containing 5
ILMN_2173740	140461	ASB8	ankyrin repeat and SOCS box-containing 8
ILMN_1693771	444	ASPH	aspartate beta-hydroxylase
ILMN_1739719	444	ASPH	aspartate beta-hydroxylase
ILMN_1803813	28990	ASTE1	asteroid homolog 1 (Drosophila)
ILMN_1801923	466	ATF1	activating transcription factor 1
ILMN_2223720	23300	ATMIN	ATM interactor
ILMN_1707717	79870	BAALC	brain and acute leukemia, cytoplasmic
ILMN_2320349	23621	BACE1	beta-site APP-cleaving enzyme 1
ILMN_1669323	25825	BACE2	beta-site APP-cleaving enzyme 2
ILMN_2326712	25825	BACE2	beta-site APP-cleaving enzyme 2
ILMN_1685398	572	BAD	BCL2-associated agonist of cell death
ILMN_1720360	572	BAD	BCL2-associated agonist of cell death
ILMN_2221014	9530	BAG4	BCL2-associated athanogene 4
ILMN_1761910	627	BDNF	brain-derived neurotrophic factor
ILMN_1726809	79365	BHLHE41	basic helix-loop-helix family, member e41
ILMN_1758542	649	BMP1	bone morphogenetic protein 1
ILMN_1770161	683	BST1	bone marrow stromal cell antigen 1
ILMN_1775423	80007	C10orf88	chromosome 10 open reading frame 88
ILMN_1656463	51501	C11orf73	chromosome 11 open reading frame 73
ILMN_1727606	120939	C12orf59	chromosome 12 open reading frame 59
ILMN_1705414	23587	C17orf81	chromosome 17 open reading frame 81
ILMN_1783682	388407	C17orf82	chromosome 17 open reading frame 82
ILMN_2199298	91978	C19orf20	chromosome 19 open reading frame 20
ILMN_1676725	79098	C1orf116	chromosome 1 open reading frame 116
ILMN_1749915	57035	C1orf63	chromosome 1 open reading frame 63
ILMN_1677603	716	C1S	complement component 1, s subcomponent
ILMN_2135339	285382	C3orf70	chromosome 3 open reading frame 70
ILMN_1769556	79614	C5orf23	chromosome 5 open reading frame 23
ILMN_2370685	221491	C6orf1	chromosome 6 open reading frame 1
ILMN_2372199	221491	C6orf1	chromosome 6 open reading frame 1
ILMN_1743187	387263	C6orf120	chromosome 6 open reading frame 120
ILMN_2220403	116254	C6orf72	chromosome 6 open reading frame 72
ILMN_1701361	286343	C9orf150	chromosome 9 open reading frame 150
ILMN_1674650	54981	C9orf95	chromosome 9 open reading frame 95
ILMN_1666775	775	CACNA1C	calcium channel, voltage-dependent, L type, alpha 1C subunit
ILMN_1766200	51063	CALHM2	calcium homeostasis modulator 2
ILMN_1715437	57082	CASC5	cancer susceptibility candidate 5
ILMN_2326509	834	CASP1	caspase 1, apoptosis-related cysteine peptidase (interleukin 1, beta, convertase)
ILMN_2326512	834	CASP1	caspase 1, apoptosis-related cysteine peptidase (interleukin 1, beta, convertase)
ILMN_2360730	858	CAV2	caveolin 2
ILMN_1796069	147381	CBLN2	cerebellin 2 precursor
ILMN_1791905	388389	CCDC103	coiled-coil domain containing 103
ILMN_1712067	84229	CCDC135	coiled-coil domain containing 135
ILMN_1781234	28952	CCDC22	coiled-coil domain containing 22
ILMN_1788629	201134	CCDC46	coiled-coil domain containing 46
ILMN_1715662	151887	CCDC80	coiled-coil domain containing 80
ILMN_1803338	151887	CCDC80	coiled-coil domain containing 80
ILMN_1669982	114800	CCDC85A	coiled-coil domain containing 85A
ILMN_1695972	220388	CCDC89	coiled-coil domain containing 89
ILMN_1660963	881	CCIN	calicin
ILMN_1692271	83605	CCM2	cerebral cavernous malformation 2
ILMN_1658743	23582	CCNDBP1	cyclin D-type binding-protein 1
ILMN_1680364	135228	CD109	CD109 molecule
ILMN_1783852	8763	CD164	CD164 molecule, sialomucin
ILMN_2356991	961	CD47	CD47 molecule
ILMN_2333687	966	CD59	CD59 molecule, complement regulatory protein
ILMN_2267914	968	CD68	CD68 molecule
ILMN_1656415	1031	CDKN2C	cyclin-dependent kinase inhibitor 2C (p18, inhibits CDK4)
ILMN_1805902	1990	CELA1	chymotrypsin-like elastase family, member 1
ILMN_1707356	1073	CFL2	cofilin 2 (muscle)
ILMN_2044645	114335	CGB1	chorionic gonadotropin, beta polypeptide 1
ILMN_2324375	79145	CHCHD7	coiled-coil-helix-coiled-coil-helix domain containing 7
ILMN_1691339	51267	CLEC1A	C-type lectin domain family 1, member A
ILMN_1682176	7123	CLEC3B	C-type lectin domain family 3, member B
ILMN_1796423	9022	CLIC3	chloride intracellular channel 3
ILMN_1689400	1195	CLK1	CDC-like kinase 1
ILMN_1698621	10466	COG5	component of oligomeric golgi complex 5
ILMN_1796288	50509	COL5A3	collagen, type V, alpha 3
ILMN_2102330	1296	COL8A2	collagen, type VIII, alpha 2
ILMN_1677636	1311	COMP	cartilage oligomeric matrix protein
ILMN_1810941	1312	COMT	catechol-O-methyltransferase
ILMN_1693345	64506	CPEB1	cytoplasmic polyadenylation element binding protein 1
ILMN_1703072	10488	CREB3	cAMP responsive element binding protein 3
ILMN_1775058	1452	CSNK1A1	casein kinase 1, alpha 1
ILMN_1661804	1489	CTF1	cardiotrophin 1
ILMN_1791980	51596	CUTA	cutA divalent cation tolerance homolog (E. coli)
ILMN_1730630	63932	CXorf56	chromosome X open reading frame 56
ILMN_1715555	1628	DBP	D site of albumin promoter (albumin D-box) binding protein
ILMN_1804597	80067	DCAF17	DDB1 and CUL4 associated factor 17
ILMN_2392080	55827	DCAF6	DDB1 and CUL4 associated factor 6
ILMN_1683194	1634	DCN	decorin
ILMN_2389429	23142	DCUN1D4	DCN1, defective in cullin neddylation 1, domain containing 4 (S. cerevisiae)
ILMN_1694983	11218	DDX20	DEAD (Asp-Glu-Ala-Asp) box polypeptide 20
ILMN_2041161	10260	DENND4A	DENN/MADD domain containing 4A
ILMN_1718152	91614	DEPDC7	DEP domain containing 7
ILMN_2383163	91614	DEPDC7	DEP domain containing 7
ILMN_1678422	79132	DHX58	DEXH (Asp-Glu-X-His) box polypeptide 58
ILMN_2174189	22943	DKK1	dickkopf homolog 1 (Xenopus laevis)
ILMN_2289381	27122	DKK3	dickkopf homolog 3 (Xenopus laevis)
ILMN_2222317	11080	DNAJB4	DnaJ (Hsp40) homolog, subfamily B, member 4
ILMN_1659843	5611	DNAJC3	DnaJ (Hsp40) homolog, subfamily C, member 3
ILMN_1752455	80005	DOCK5	dedicator of cytokinesis 5
ILMN_1795715	1806	DPYD	dihydropyrimidine dehydrogenase
ILMN_1794294	11034	DSTN	destrin (actin depolymerizing factor)
ILMN_2046024	8446	DUSP11	dual specificity phosphatase 11 (RNA/RNP complex 1-interacting)
ILMN_2400322	8444	DYRK3	dual-specificity tyrosine-(Y)-phosphorylation regulated kinase 3
ILMN_2400326	8444	DYRK3	dual-specificity tyrosine-(Y)-phosphorylation regulated kinase 3
ILMN_1696521	1956	EGFR	epidermal growth factor receptor (erythroblastic leukemia viral (v-erb-b) oncogene homolog, avian)
ILMN_1808777	30846	EHD2	EH-domain containing 2
ILMN_1671473	30845	EHD3	EH-domain containing 3
ILMN_1658685	114794	ELFN2	extracellular leucine-rich repeat and fibronectin type III domain containing 2
ILMN_2187746	2018	EMX2	empty spiracles homeobox 2
ILMN_1786882	2074	ERCC6	excision repair cross-complementing rodent repair deficiency, complementation group 6
ILMN_1730731	10613	ERLIN1	ER lipid raft associated 1
ILMN_1669729	11160	ERLIN2	ER lipid raft associated 2
ILMN_2115862	339768	ESPNL	espin-like
ILMN_1793267	23474	ETHE1	ethylmalonic encephalopathy 1
ILMN_1742827	60412	EXOC4	exocyst complex component 4
ILMN_1694070	92689	FAM114A1	family with sequence similarity 114, member A1
ILMN_2106107	441518	FAM127C	family with sequence similarity 127, member C
ILMN_1764364	284467	FAM19A3	family with sequence similarity 19 (chemokine (C-C motif)-like), member A3
ILMN_1703009	56975	FAM20C	family with sequence similarity 20, member C
ILMN_2191313	387680	FAM21A	family with sequence similarity 21, member A
ILMN_1727249	253725	FAM21C	family with sequence similarity 21, member C
ILMN_1727917	254228	FAM26E	family with sequence similarity 26, member E
ILMN_1658452	152877	FAM53A	family with sequence similarity 53, member A
ILMN_2133713	199870	FAM76A	family with sequence similarity 76, member A
ILMN_2319077	355	FAS	Fas (TNF receptor superfamily, member 6)
ILMN_1735743	129804	FBLN7	fibulin 7
ILMN_1652280	114907	FBXO32	F-box protein 32
ILMN_1715963	25793	FBXO7	F-box protein 7
ILMN_1717063	26268	FBXO9	F-box protein 9
ILMN_1670322	115548	FCHO2	FCH domain only 2
ILMN_2349982	2246	FGF1	fibroblast growth factor 1 (acidic)
ILMN_1740871	2250	FGF5	fibroblast growth factor 5
ILMN_2399100	2250	FGF5	fibroblast growth factor 5
ILMN_1666121	11328	FKBP9	FK506 binding protein 9, 63 kDa
ILMN_2163873	84624	FNDC1	fibronectin type III domain containing 1
ILMN_1730454	2352	FOLR3	folate receptor 3 (gamma)
ILMN_1789400	2306	FOXD2	forkhead box D2
ILMN_2046315	11345	GABARAPL2	GABA(A) receptor-associated protein-like 2
ILMN_1722524	79623	GALNT14	UDP-N-acetyl-alpha-D-galactosamine:polypeptide N-acetylgalactosaminyltransferase 14 (GalNAc-T14)
ILMN_1658575	11227	GALNT5	UDP-N-acetyl-alpha-D-galactosamine:polypeptide N-acetylgalactosaminyltransferase 5 (GalNAc-T5)
ILMN_1768260	2621	GAS6	growth arrest-specific 6
ILMN_2148785	2633	GBP1	guanylate binding protein 1, interferon-inducible, 67kDa
ILMN_1678968	2669	GEM	GTP binding protein overexpressed in skeletal muscle
ILMN_2386891	55830	GLT8D1	glycosyltransferase 8 domain containing 1
ILMN_1693878	29926	GMPPA	GDP-mannose pyrophosphorylase A
ILMN_1807072	9570	GOSR2	golgi SNAP receptor complex member 2
ILMN_1665435	2852	GPER	G protein-coupled estrogen receptor 1
ILMN_1801205	10457	GPNMB	glycoprotein (transmembrane) nmb
ILMN_2407389	10457	GPNMB	glycoprotein (transmembrane) nmb
ILMN_1671142	8111	GPR68	G protein-coupled receptor 68
ILMN_1682599	9052	GPRC5A	G protein-coupled receptor, family C, group 5, member A
ILMN_1774528	55890	GPRC5C	G protein-coupled receptor, family C, group 5, member C
ILMN_2396697	2898	GRIK2	glutamate receptor, ionotropic, kainate 2
ILMN_2157957	2965	GTF2H1	general transcription factor IIH, polypeptide 1, 62kDa
ILMN_2243036	3037	HAS2	hyaluronan synthase 2
ILMN_1678252	3069	HDLBP	high density lipoprotein binding protein
ILMN_2370160	26091	HERC4	hect domain and RLD 4
ILMN_1738825	3090	HIC1	hypermethylated in cancer 1
ILMN_1656670	3135	HLA-G	major histocompatibility complex, class I, G
ILMN_1738132	3207	HOXA11	homeobox A11
ILMN_1725899	3226	HOXC10	homeobox C10
ILMN_2389501	3290	HSD11B1	hydroxysteroid (11-beta) dehydrogenase 1
ILMN_1687546	3320	HSP90AA1	heat shock protein 90kDa alpha (cytosolic), class A member 1
ILMN_1671046	3316	HSPB2	heat shock 27kDa protein 2
ILMN_1720710	8988	HSPB3	heat shock 27kDa protein 3
ILMN_1721283	126393	HSPB6	heat shock protein, alpha-crystallin-related, B6
ILMN_2200836	27129	HSPB7	heat shock 27kDa protein family, member 7 (cardiovascular)
ILMN_1735764	3357	HTR2B	5-hydroxytryptamine (serotonin) receptor 2B
ILMN_1798448	3423	IDS	iduronate 2-sulfatase
ILMN_1694547	25900	IFFO1	intermediate filament family orphan 1
ILMN_1790917	25900	IFFO1	intermediate filament family orphan 1
ILMN_1807277	10437	IFI30	interferon, gamma-inducible protein 30
ILMN_1664543	3437	IFIT3	interferon-induced protein with tetratricopeptide repeats 3
ILMN_1769988	3446	IFNA10	interferon, alpha 10
ILMN_1671353	3592	IL12A	interleukin 12A (natural killer cell stimulatory factor 1, cytotoxic lymphocyte maturation factor 1, p35)
ILMN_2369221	3600	IL15	interleukin 15
ILMN_1697710	27178	IL1F7	interleukin 1 family, member 7 (zeta)
ILMN_1810584	3554	IL1R1	interleukin 1 receptor, type I
ILMN_2342579	3575	IL7R	interleukin 7 receptor
ILMN_1802377	84223	IQCG	IQ motif containing G
ILMN_1747052	3676	ITGA4	integrin, alpha 4 (antigen CD49D, alpha 4 subunit of VLA-4 receptor)
ILMN_1653719	9358	ITGBL1	integrin, beta-like 1 (with EGF-like repeat domains)
ILMN_1684755	81621	KAZALD1	Kazal-type serine peptidase inhibitor domain 1
ILMN_1779480	56888	KCMF1	potassium channel modulatory factor 1
ILMN_1792382	3749	KCNC4	potassium voltage-gated channel, Shaw-related subfamily, member 4
ILMN_1765990	3776	KCNK2	potassium channel, subfamily K, member 2
ILMN_2376953	3776	KCNK2	potassium channel, subfamily K, member 2
ILMN_1794282	3778	KCNMA1	potassium large conductance calcium-activated channel, subfamily M, alpha member 1
ILMN_2150187	130535	KCTD18	potassium channel tetramerisation domain containing 18
ILMN_1716553	9493	KIF23	kinesin family member 23
ILMN_2055330	55083	KIF26B	kinesin family member 26B
ILMN_1696450	3816	KLK1	kallikrein 1
ILMN_1663787	354	KLK3	kallikrein-related peptidase 3
ILMN_1669700	3841	KPNA5	karyopherin alpha 5 (importin alpha 6)
ILMN_1770228	3885	KRT34	keratin 34
ILMN_1801442	3887	KRT81	keratin 81
ILMN_1657962	81851	KRTAP1-1	keratin associated protein 1-1
ILMN_1669119	81851	KRTAP1-1	keratin associated protein 1-1
ILMN_1765132	114294	LACTB	lactamase, beta
ILMN_2140059	3910	LAMA4	laminin, alpha 4
ILMN_1691539	27040	LAT	linker for activation of T cells
ILMN_2244009	81606	LBH	limb bud and heart development homolog (mouse)
ILMN_1653282	353139	LCE2A	late cornified envelope 2A
ILMN_1763537	197021	LCTL	lactase-like
ILMN_1679238	79165	LENG1	leukocyte receptor cluster (LRC) member 1
ILMN_1656886	55957	LIN37	lin-37 homolog (C. elegans)
ILMN_2184708	55327	LIN7C	lin-7 homolog C (C. elegans)
ILMN_1715814	3998	LMAN1	lectin, mannose-binding, 1
ILMN_1680948	25802	LMOD1	leiomodin 1 (smooth muscle)
ILMN_1693523	441046	LOC441046	glucuronidase, beta pseudogene
ILMN_1708363	4016	LOXL1	lysyl oxidase-like 1
ILMN_1674984	1902	LPAR1	lysophosphatidic acid receptor 1
ILMN_1796335	54947	LPCAT2	lysophosphatidylcholine acyltransferase 2
ILMN_1669772	4035	LRP1	low density lipoprotein receptor-related protein 1
ILMN_2094396	84230	LRRC8C	leucine rich repeat containing 8 family, member C
ILMN_1697054	221091	LRRN4CL	LRRN4 C-terminal like
ILMN_1763467	80741	LY6G5C	lymphocyte antigen 6 complex, locus G5C
ILMN_1675956	1130	LYST	lysosomal trafficking regulator
ILMN_2075507	10905	MAN1A2	mannosidase, alpha, class 1A, member 2
ILMN_1785892	5648	MASP1	mannan-binding lectin serine peptidase 1 (C4/C2 activating component of Ra-reactive factor)
ILMN_1809537	5648	MASP1	mannan-binding lectin serine peptidase 1 (C4/C2 activating component of Ra-reactive factor)
ILMN_2240866	5648	MASP1	mannan-binding lectin serine peptidase 1 (C4/C2 activating component of Ra-reactive factor)
ILMN_1680246	27430	MAT2B	methionine adenosyltransferase II, beta
ILMN_1698685	4147	MATN2	matrilin 2
ILMN_1704236	4149	MAX	MYC associated factor X
ILMN_2363426	4149	MAX	MYC associated factor X
ILMN_1715175	4233	MET	met proto-oncogene (hepatocyte growth factor receptor)
ILMN_2258004	284207	METRNL	meteorin, glial cell differentiation regulator-like
ILMN_1661998	131965	METTL6	methyltransferase like 6
ILMN_1707310	11343	MGLL	monoglyceride lipase
ILMN_1785141	9645	MICAL2	microtubule associated monoxygenase, calponin and LIM domain containing 2
ILMN_2304186	4286	MITF	microphthalmia-associated transcription factor
ILMN_2073758	4321	MMP12	matrix metallopeptidase 12 (macrophage elastase)
ILMN_1711062	4327	MMP19	matrix metallopeptidase 19
ILMN_1784459	4314	MMP3	matrix metallopeptidase 3 (stromelysin 1, progelatinase)
ILMN_1696151	84315	MON1A	MON1 homolog A (yeast)
ILMN_2167416	3140	MR1	major histocompatibility complex, class I-related
ILMN_1779333	253827	MSRB3	methionine sulfoxide reductase B3
ILMN_1785218	23788	MTCH2	mitochondrial carrier homolog 2 (C. elegans)
ILMN_1729251	4622	MYH4	myosin, heavy chain 4, skeletal muscle
ILMN_1776953	10398	MYL9	myosin, light chain 9, regulatory
ILMN_2191803	84665	MYPN	myopalladin
ILMN_2222651	60560	NAA35	N(alpha)-acetyltransferase 35, NatC auxiliary subunit
ILMN_1770963	10004	NAALADL1	N-acetylated alpha-linked acidic dipeptidase-like 1
ILMN_1721922	4665	NAB2	NGFI-A binding protein 2 (EGR1 binding protein 2)
ILMN_1788268	8774	NAPG	N-ethylmaleimide-sensitive factor attachment protein, gamma
ILMN_2295987	55672	NBPF1	neuroblastoma breakpoint family, member 1
ILMN_1788149	79858	NEK11	NIMA (never in mitosis gene a)- related kinase 11
ILMN_2365223	79858	NEK11	NIMA (never in mitosis gene a)- related kinase 11
ILMN_1758548	140609	NEK7	NIMA (never in mitosis gene a)-related kinase 7
ILMN_2267535	10276	NET1	neuroepithelial cell transforming 1
ILMN_1671267	4771	NF2	neurofibromin 2 (merlin)
ILMN_2369286	29922	NME7	non-metastatic cells 7, protein expressed in (nucleoside-diphosphate kinase)
ILMN_1692413	64802	NMNAT1	nicotinamide nucleotide adenylyltransferase 1
ILMN_1698668	9975	NR1D2	nuclear receptor subfamily 1, group D, member 2
ILMN_1706652	4968	OGG1	8-oxoguanine DNA glycosylase
ILMN_2116877	10562	OLFM4	olfactomedin 4
ILMN_1765557	25903	OLFML2B	olfactomedin-like 2B
ILMN_1785650	391189	OR11L1	olfactory receptor, family 11, subfamily L, member 1
ILMN_2405078	114882	OSBPL8	oxysterol binding protein-like 8
ILMN_1687002	116039	OSR2	odd-skipped related 2 (Drosophila)
ILMN_1737715	116039	OSR2	odd-skipped related 2 (Drosophila)
ILMN_2280135	8974	P4HA2	prolyl 4-hydroxylase, alpha polypeptide II
ILMN_1743319	5049	PAFAH1B2	platelet-activating factor acetylhydrolase 1b, catalytic subunit 2 (30kDa)
ILMN_2365196	11235	PDCD10	programmed cell death 10
ILMN_2159272	80380	PDCD1LG2	programmed cell death 1 ligand 2
ILMN_1778924	5136	PDE1A	phosphodiesterase 1A, calmodulin-dependent
ILMN_1806533	27115	PDE7B	phosphodiesterase 7B
ILMN_1705397	5164	PDK2	pyruvate dehydrogenase kinase, isozyme 2
ILMN_1669667	64236	PDLIM2	PDZ and LIM domain 2 (mystique)
ILMN_1690695	8800	PEX11A	peroxisomal biogenesis factor 11 alpha
ILMN_1745522	5197	PF4V1	platelet factor 4 variant 1
ILMN_2102515	441531	PGAM4	phosphoglycerate mutase family member 4
ILMN_1737416	267004	PGBD3	piggyBac transposable element derived 3
ILMN_2179873	80012	PHC3	polyhomeotic homolog 3 (Drosophila)
ILMN_1778709	8301	PICALM	phosphatidylinositol binding clathrin assembly protein
ILMN_1687896	5289	PIK3C3	phosphoinositide-3-kinase, class 3
ILMN_2406169	11142	PKIG	protein kinase (cAMP-dependent, catalytic) inhibitor gamma
ILMN_1714956	81579	PLA2G12A	phospholipase A2, group XIIA
ILMN_1683016	22925	PLA2R1	phospholipase A2 receptor 1, 180kDa
ILMN_1811470	26499	PLEK2	pleckstrin 2
ILMN_1738767	5355	PLP2	proteolipid protein 2 (colonic epithelium-enriched)
ILMN_2180582	50640	PNPLA8	patatin-like phospholipase domain containing 8
ILMN_1770800	127435	PODN	podocan
ILMN_2196328	10631	POSTN	periostin, osteoblast specific factor
ILMN_1689177	196051	PPAPDC1A	phosphatidic acid phosphatase type 2 domain containing 1A
ILMN_1703622	5479	PPIB	peptidylprolyl isomerase B (cyclophilin B)
ILMN_1690077	5494	PPM1A	protein phosphatase 1A (formerly 2C), magnesium-dependent, alpha isoform
ILMN_1781198	5509	PPP1R3D	protein phosphatase 1, regulatory (inhibitor) subunit 3D
ILMN_1779841	5519	PPP2R1B	protein phosphatase 2 (formerly 2A), regulatory subunit A, beta isoform
ILMN_1699384	5528	PPP2R5D	protein phosphatase 2, regulatory subunit B', delta isoform
ILMN_1659259	24148	PRPF6	PRP6 pre-mRNA processing factor 6 homolog (S. cerevisiae)
ILMN_2281810	5672	PSG4	pregnancy specific beta-1-glycoprotein 4
ILMN_2384745	5672	PSG4	pregnancy specific beta-1-glycoprotein 4
ILMN_2309615	5675	PSG6	pregnancy specific beta-1-glycoprotein 6
ILMN_1801776	5678	PSG9	pregnancy specific beta-1-glycoprotein 9
ILMN_1747195	5696	PSMB8	proteasome (prosome, macropain) subunit, beta type, 8 (large multifunctional peptidase 7)
ILMN_2315964	84722	PSRC1	proline/serine-rich coiled-coil 1
ILMN_1744929	5731	PTGER1	prostaglandin E receptor 1 (subtype EP1), 42kDa
ILMN_1703926	5732	PTGER2	prostaglandin E receptor 2 (subtype EP2), 53kDa
ILMN_1813341	5737	PTGFR	prostaglandin F receptor (FP)
ILMN_2395652	5737	PTGFR	prostaglandin F receptor (FP)
ILMN_1747023	5739	PTGIR	prostaglandin I2 (prostacyclin) receptor (IP)
ILMN_1665100	5742	PTGS1	prostaglandin-endoperoxide synthase 1 (prostaglandin G/H synthase and cyclooxygenase)
ILMN_1719664	11099	PTPN21	protein tyrosine phosphatase, non-receptor type 21
ILMN_1801842	5806	PTX3	pentraxin-related gene, rapidly induced by IL-1 beta
ILMN_1664025	11264	PXMP4	peroxisomal membrane protein 4, 24kDa
ILMN_2214355	27314	RAB30	RAB30, member RAS oncogene family
ILMN_1724708	9363	RAB33A	RAB33A, member RAS oncogene family
ILMN_2230579	27342	RABGEF1	RAB guanine nucleotide exchange factor (GEF) 1
ILMN_1652445	5879	RAC1	ras-related C3 botulinum toxin substrate 1 (rho family, small GTP binding protein Rac1)
ILMN_1743620	5918	RARRES1	retinoic acid receptor responder (tazarotene induced) 1
ILMN_1800091	5918	RARRES1	retinoic acid receptor responder (tazarotene induced) 1
ILMN_1697418	23543	RBM9	RNA binding motif protein 9
ILMN_1665040	27303	RBMS3	RNA binding motif, single stranded interacting protein
ILMN_1809850	57333	RCN3	reticulocalbin 3, EF-hand calcium binding domain
ILMN_1722642	221035	REEP3	receptor accessory protein 3
ILMN_1773696	285704	RGMB	RGM domain family, member B
ILMN_2408572	6038	RNASE4	ribonuclease, RNase A family, 4
ILMN_2077504	26046	RNF160	ring finger protein 160
ILMN_1725306	6049	RNF6	ring finger protein (C3H2C3 type) 6
ILMN_1768097	6103	RPGR	retinitis pigmentosa GTPase regulator
ILMN_1806294	6197	RPS6KA3	ribosomal protein S6 kinase, 90kDa, polypeptide 3
ILMN_1707872	55680	RUFY2	RUN and FYVE domain containing 2
ILMN_1810037	9853	RUSC2	RUN and SH3 domain containing 2
ILMN_1653504	1901	S1PR1	sphingosine-1-phosphate receptor 1
ILMN_1712759	374897	SBSN	suprabasin
ILMN_1729058	9522	SCAMP1	secretory carrier membrane protein 1
ILMN_1813561	85477	SCIN	scinderin
ILMN_1801302	6324	SCN1B	sodium channel, voltage-gated, type I, beta
ILMN_2169692	6335	SCN9A	sodium channel, voltage-gated, type IX, alpha subunit
ILMN_1694776	6342	SCP2	sterol carrier protein 2
ILMN_1684211	23541	SEC14L2	SEC14-like 2 (S. cerevisiae)
ILMN_1706758	9632	SEC24C	SEC24 family, member C (S. cerevisiae)
ILMN_1691409	22872	SEC31A	SEC31 homolog A (S. cerevisiae)
ILMN_1653501	7869	SEMA3B	sema domain, immunoglobulin domain (Ig), short basic domain, secreted, (semaphorin) 3B
ILMN_1729019	989	SEPT7	septin 7
ILMN_2150856	5055	SERPINB2	serpin peptidase inhibitor, clade B (ovalbumin), member 2
ILMN_2395139	8710	SERPINB7	serpin peptidase inhibitor, clade B (ovalbumin), member 7
ILMN_1702861	6444	SGCD	sarcoglycan, delta (35kDa dystrophin-associated glycoprotein)
ILMN_1685176	166929	SGMS2	sphingomyelin synthase 2
ILMN_1807981	59307	SIGIRR	single immunoglobulin and toll-interleukin 1 receptor (TIR) domain
ILMN_2398711	22933	SIRT2	sirtuin (silent mating type information regulation 2 homolog) 2 (S. cerevisiae)
ILMN_1788531	27240	SIT1	signaling threshold regulating transmembrane adaptor 1
ILMN_1785405	63910	SLC17A9	solute carrier family 17, member 9
ILMN_2050911	6583	SLC22A4	solute carrier family 22 (organic cation/ergothioneine transporter), member 4
ILMN_1667429	788	SLC25A20	solute carrier family 25 (carnitine/acylcarnitine translocase), member 20
ILMN_2391931	7355	SLC35A2	solute carrier family 35 (UDP-galactose transporter), member A2
ILMN_2266948	81539	SLC38A1	solute carrier family 38, member 1
ILMN_2383077	7922	SLC39A7	solute carrier family 39 (zinc transporter), member 7
ILMN_1747197	84102	SLC41A2	solute carrier family 41, member 2
ILMN_1707585	57864	SLC46A2	solute carrier family 46, member 2
ILMN_1750876	22950	SLC4A1AP	solute carrier family 4 (anion exchanger), member 1, adaptor protein
ILMN_1673586	6533	SLC6A6	solute carrier family 6 (neurotransmitter transporter, taurine), member 6
ILMN_1774806	84679	SLC9A7	solute carrier family 9 (sodium/hydrogen exchanger), member 7
ILMN_2162860	91607	SLFN11	schlafen family member 11
ILMN_2279182	57228	SMAGP	small cell adhesion glycoprotein
ILMN_2408987	6604	SMARCD3	SWI/SNF related, matrix associated, actin dependent regulator of chromatin, subfamily d, member 3
ILMN_2251804	10051	SMC4	structural maintenance of chromosomes 4
ILMN_1757370	6609	SMPD1	sphingomyelin phosphodiesterase 1, acid lysosomal
ILMN_2250445	6525	SMTN	smoothelin
ILMN_1759003	29934	SNX12	sorting nexin 12
ILMN_1797413	51375	SNX7	sorting nexin 7
ILMN_2400613	51375	SNX7	sorting nexin 7
ILMN_2350970	9655	SOCS5	suppressor of cytokine signaling 5
ILMN_2323302	6651	SON	SON DNA binding protein
ILMN_2284998	6672	SP100	SP100 nuclear antigen
ILMN_2390586	6672	SP100	SP100 nuclear antigen
ILMN_2389844	6670	SP3	Sp3 transcription factor
ILMN_1676099	10417	SPON2	spondin 2, extracellular matrix protein
ILMN_1667199	58472	SQRDL	sulfide quinone reductase-like (yeast)
ILMN_2169152	5552	SRGN	serglycin
ILMN_1657451	6733	SRPK2	SFRS protein kinase 2
ILMN_1686957	6760	SS18	synovial sarcoma translocation, chromosome 18
ILMN_2069745	6751	SSTR1	somatostatin receptor 1
ILMN_1784364	80765	STARD5	StAR-related lipid transfer (START) domain containing 5
ILMN_1659306	6840	SVIL	supervillin
ILMN_1771261	81493	SYNC	syncoilin, intermediate filament protein
ILMN_1720623	94120	SYTL3	synaptotagmin-like 3
ILMN_1668351	6878	TAF6	TAF6 RNA polymerase II, TATA box binding protein (TBP)-associated factor, 80kDa
ILMN_1782851	6892	TAPBP	TAP binding protein (tapasin)
ILMN_1805449	55080	TAPBPL	TAP binding protein-like
ILMN_2298577	9096	TBX18	T-box 18
ILMN_1694486	10312	TCIRG1	T-cell, immune regulator 1, ATPase, H+ transporting, lysosomal V0 subunit A3
ILMN_1804663	7059	THBS3	thrombospondin 3
ILMN_1705224	375346	TMEM110	transmembrane protein 110
ILMN_1809639	219623	TMEM26	transmembrane protein 26
ILMN_1679693	84910	TMEM87B	transmembrane protein 87B
ILMN_1698427	79089	TMUB2	transmembrane and ubiquitin-like domain containing 2
ILMN_1682099	388121	TNFAIP8L3	tumor necrosis factor, alpha-induced protein 8-like 3
ILMN_2113938	163590	TOR1AIP2	torsin A interacting protein 2
ILMN_1797063	29953	TRHDE	thyrotropin-releasing hormone degrading enzyme
ILMN_2370588	11078	TRIOBP	TRIO and F-actin binding protein
ILMN_1656194	83882	TSPAN10	tetraspanin 10
ILMN_1703273	55075	UACA	uveal autoantigen with coiled-coil domains and ankyrin repeats
ILMN_1726107	7335	UBE2V1	ubiquitin-conjugating enzyme E2 variant 1
ILMN_1743086	65264	UBE2Z	ubiquitin-conjugating enzyme E2Z
ILMN_1711452	55293	UEVLD	UEV and lactate/malate dehyrogenase domains
ILMN_1709860	55898	UNC45A	unc-45 homolog A (C. elegans)
ILMN_1804676	8674	VAMP4	vesicle-associated membrane protein 4
ILMN_2319952	7421	VDR	vitamin D (1,25- dihydroxyvitamin D3) receptor
ILMN_1684336	79674	VEPH1	ventricular zone expressed PH domain homolog 1 (zebrafish)
ILMN_2189037	55779	WDR52	WD repeat domain 52
ILMN_2308903	140686	WFDC3	WAP four-disulfide core domain 3
ILMN_2351298	7456	WIPF1	WAS/WASL interacting protein family, member 1
ILMN_1694011	7472	WNT2	wingless-type MMTV integration site family member 2
ILMN_1742618	54739	XAF1	XIAP associated factor 1
ILMN_1674838	7535	ZAP70	zeta-chain (TCR) associated protein kinase 70kDa
ILMN_2248863	253461	ZBTB38	zinc finger and BTB domain containing 38
ILMN_1661189	360023	ZBTB41	zinc finger and BTB domain containing 41
ILMN_2080637	29068	ZBTB44	zinc finger and BTB domain containing 44
ILMN_1724837	56829	ZC3HAV1	zinc finger CCCH-type, antiviral 1
ILMN_1748803	51114	ZDHHC9	zinc finger, DHHC-type containing 9
ILMN_2402556	11244	ZHX1	zinc fingers and homeoboxes 1
ILMN_2402558	11244	ZHX1	zinc fingers and homeoboxes 1
ILMN_1692133	7769	ZNF226	zinc finger protein 226
ILMN_2363273	7769	ZNF226	zinc finger protein 226
ILMN_1769673	79027	ZNF655	zinc finger protein 655
ILMN_1700378	55055	ZWILCH	Zwilch, kinetochore associated, homolog (Drosophila)
ILMN_1806483	55055	ZWILCH	Zwilch, kinetochore associated, homolog (Drosophila)
ILMN_1654966	NA	NA	NA
ILMN_1657148	NA	NA	NA
ILMN_1657332	NA	NA	NA
ILMN_1657803	NA	NA	NA
ILMN_1660808	NA	NA	NA
ILMN_1661516	NA	NA	NA
ILMN_1665207	NA	NA	NA
ILMN_1667162	NA	NA	NA
ILMN_1667790	NA	NA	NA
ILMN_1674063	NA	NA	NA
ILMN_1677574	NA	NA	NA
ILMN_1685714	NA	NA	NA
ILMN_1690920	NA	NA	NA
ILMN_1691071	NA	NA	NA
ILMN_1696654	NA	NA	NA
ILMN_1716790	NA	NA	NA
ILMN_1718514	NA	NA	NA
ILMN_1719351	NA	NA	NA
ILMN_1719797	NA	NA	NA
ILMN_1732071	NA	NA	NA
ILMN_1736184	NA	NA	NA
ILMN_1737498	NA	NA	NA
ILMN_1761363	NA	NA	NA
ILMN_1763457	NA	NA	NA
ILMN_1768227	NA	NA	NA
ILMN_1770399	NA	NA	NA
ILMN_1771688	NA	NA	NA
ILMN_1774027	NA	NA	NA
ILMN_1781013	NA	NA	NA
ILMN_1782813	NA	NA	NA
ILMN_1783840	NA	NA	NA
ILMN_1784380	NA	NA	NA
ILMN_1787897	NA	NA	NA
ILMN_1788410	NA	NA	NA
ILMN_1793040	NA	NA	NA
ILMN_1796341	NA	NA	NA
ILMN_1799467	NA	NA	NA
ILMN_1801175	NA	NA	NA
ILMN_1815238	NA	NA	NA
ILMN_2050761	NA	NA	NA
ILMN_2076415	NA	NA	NA
ILMN_2091412	NA	NA	NA
ILMN_2092933	NA	NA	NA
ILMN_2095653	NA	NA	NA
ILMN_2103709	NA	NA	NA
ILMN_2112730	NA	NA	NA
ILMN_2141030	NA	NA	NA
ILMN_2149400	NA	NA	NA
ILMN_2187058	NA	NA	NA
ILMN_2188141	NA	NA	NA
ILMN_2193443	NA	NA	NA
ILMN_2196232	NA	NA	NA
ILMN_2198499	NA	NA	NA
ILMN_2203876	NA	NA	NA
ILMN_2205963	NA	NA	NA
ILMN_2209260	NA	NA	NA
ILMN_2222688	NA	NA	NA
ILMN_2252554	NA	NA	NA
ILMN_2270299	NA	NA	NA
ILMN_2276290	NA	NA	NA
ILMN_2277252	NA	NA	NA
ILMN_2285708	NA	NA	NA
ILMN_2307978	NA	NA	NA
ILMN_2325337	NA	NA	NA
ILMN_2339835	NA	NA	NA
ILMN_2404625	NA	NA	NA
ILMN_2409078	NA	NA	NA
ILMN_2414007	NA	NA	NA

## Sheet: PluripotentCellMarker
	Present=1, Absent=0
probe.id	HFF	t24h	t48h	t72h	iPS	ES	profile.id	entrez	symbol	gene.name	ensembl_geneid	ESC Marker (Kolle et al, 2009)	GO cell_surface	GO integral_to_membrane
ILMN_2413141	0	1	1	1	1	1	011111	57150	C6orf162	chromosome 6 open reading frame 162	ENSG00000111850	0	0	1
ILMN_2348367	0	1	1	1	1	1	011111	53834	FGFRL1	fibroblast growth factor receptor-like 1	ENSG00000127418	0	0	1
ILMN_2328666	0	1	1	1	1	1	011111	9308	CD83	CD83 molecule	ENSG00000112149	0	1	1
ILMN_2327947	0	1	1	1	1	1	011111	114789	SLC25A25	solute carrier family 25 (mitochondrial carrier; phosphate carrier), member 25	ENSG00000148339	0	0	1
ILMN_2322972	0	1	1	1	1	1	011111	118813	ZFYVE27	zinc finger, FYVE domain containing 27	ENSG00000155256	0	0	1
ILMN_2190084	0	1	1	1	1	1	011111	8673	VAMP8	vesicle-associated membrane protein 8 (endobrevin)	ENSG00000118640	0	0	1
ILMN_2167426	0	1	1	1	1	1	011111	57168	ASPHD2	aspartate beta-hydroxylase domain containing 2	ENSG00000128203	0	0	1
ILMN_2071641	0	1	1	1	1	1	011111	3775	KCNK1	potassium channel, subfamily K, member 1	ENSG00000135750	0	0	1
ILMN_2060413	0	1	1	1	1	1	011111	100133941	CD24	CD24 molecule	ENSG00000185275	0	1	0
ILMN_2049417	0	1	1	1	1	1	011111	255043	TMEM86B	transmembrane protein 86B	ENSG00000180089	0	0	1
ILMN_1813175	0	1	1	1	1	1	011111	22859	LPHN1	latrophilin 1	ENSG00000072071	0	0	1
ILMN_1798971	0	1	1	1	1	1	011111	7855	FZD5	frizzled homolog 5 (Drosophila)	ENSG00000163251	0	0	1
ILMN_1794677	0	1	1	1	1	1	011111	11322	TMC6	transmembrane channel-like 6	ENSG00000141524	0	0	1
ILMN_1794501	0	1	1	1	1	1	011111	3038	HAS3	hyaluronan synthase 3	ENSG00000103044	1	0	1
ILMN_1787595	0	1	1	1	1	1	011111	8706	B3GALNT1	beta-1,3-N-acetylgalactosaminyltransferase 1 (globoside blood group)	ENSG00000169255	0	0	1
ILMN_1784822	0	1	1	1	1	1	011111	89801	PPP1R3F	protein phosphatase 1, regulatory (inhibitor) subunit 3F	ENSG00000049769	0	0	1
ILMN_1784367	0	1	1	1	1	1	011111	3329	HSPD1	heat shock 60kDa protein 1 (chaperonin)	ENSG00000144381	0	1	1
ILMN_1782993	0	1	1	1	1	1	011111	1723	DHODH	dihydroorotate dehydrogenase	ENSG00000102967	0	0	1
ILMN_1780582	0	1	1	1	1	1	011111	9308	CD83	CD83 molecule	ENSG00000112149	0	1	1
ILMN_1779381	0	1	1	1	1	1	011111	55176	SEC61A2	Sec61 alpha 2 subunit (S. cerevisiae)	ENSG00000065665	0	0	1
ILMN_1772627	0	1	1	1	1	1	011111	27065	D4S234E	DNA segment on chromosome 4 (unique) 234 expressed sequence	ENSG00000168824	0	0	1
ILMN_1765109	0	1	1	1	1	1	011111	8718	TNFRSF25	tumor necrosis factor receptor superfamily, member 25	ENSG00000215788	0	0	1
ILMN_1762095	0	1	1	1	1	1	011111	84899	TMTC4	transmembrane and tetratricopeptide repeat containing 4	ENSG00000125247	0	0	1
ILMN_1756501	0	1	1	1	1	1	011111	6480	ST6GAL1	ST6 beta-galactosamide alpha-2,6-sialyltranferase 1	ENSG00000073849	0	0	1
ILMN_1741346	0	1	1	1	1	1	011111	2049	EPHB3	EPH receptor B3	ENSG00000182580	0	0	1
ILMN_1736103	0	1	1	1	1	1	011111	3709	ITPR2	inositol 1,4,5-triphosphate receptor, type 2	ENSG00000123104	0	0	1
ILMN_1736096	0	1	1	1	1	1	011111	10683	DLL3	delta-like 3 (Drosophila)	ENSG00000090932	0	0	1
ILMN_1735157	0	1	1	1	1	1	011111	79695	GALNT12	UDP-N-acetyl-alpha-D-galactosamine:polypeptide N-acetylgalactosaminyltransferase 12 (GalNAc-T12)	ENSG00000119514	0	0	1
ILMN_1730645	0	1	1	1	1	1	011111	23671	TMEFF2	transmembrane protein with EGF-like and two follistatin-like domains 2	ENSG00000144339	0	0	1
ILMN_1727200	0	1	1	1	1	1	011111	28231	SLCO4A1	solute carrier organic anion transporter family, member 4A1	ENSG00000101187	1	0	1
ILMN_1724762	0	1	1	1	1	1	011111	286046	XKR6	XK, Kell blood group complex subunit-related family, member 6	ENSG00000171044	0	0	1
ILMN_1713807	0	1	1	1	1	1	011111	57134	MAN1C1	mannosidase, alpha, class 1C, member 1	ENSG00000117643	0	0	1
ILMN_1712530	0	1	1	1	1	1	011111	8165	AKAP1	A kinase (PRKA) anchor protein 1	ENSG00000121057	0	0	1
ILMN_1711311	0	1	1	1	1	1	011111	5420	PODXL	podocalyxin-like	ENSG00000128567	1	0	1
ILMN_1710408	0	1	1	1	1	1	011111	55366	LGR4	leucine-rich repeat-containing G protein-coupled receptor 4	ENSG00000205213	0	0	1
ILMN_1705066	0	1	1	1	1	1	011111	121551	BTBD11	BTB (POZ) domain containing 11	ENSG00000151136	0	0	1
ILMN_1700183	0	1	1	1	1	1	011111	187	APLNR	apelin receptor	ENSG00000134817	0	0	1
ILMN_1698996	0	1	1	1	1	1	011111	6573	SLC19A1	solute carrier family 19 (folate transporter), member 1	ENSG00000173638	0	0	1
ILMN_1691376	0	1	1	1	1	1	011111	182	JAG1	jagged 1 (Alagille syndrome)	ENSG00000101384	0	0	1
ILMN_1691290	0	1	1	1	1	1	011111	1951	CELSR3	cadherin, EGF LAG seven-pass G-type receptor 3 (flamingo homolog, Drosophila)	ENSG00000008300	0	0	1
ILMN_1688500	0	1	1	1	1	1	011111	57575	PCDH10	protocadherin 10	ENSG00000138650	0	0	1
ILMN_1683277	0	1	1	1	1	1	011111	79932	KIAA0319L	KIAA0319-like	ENSG00000142687	0	0	1
ILMN_1677509	0	1	1	1	1	1	011111	80758	PRR7	proline rich 7 (synaptic)	ENSG00000131188	0	0	1
ILMN_1657750	0	1	1	1	1	1	011111	26507	CNNM1	cyclin M1	ENSG00000119946	0	0	1
ILMN_1656042	0	1	1	1	1	1	011111	79932	KIAA0319L	KIAA0319-like	ENSG00000142687	0	0	1
ILMN_1654563	0	1	1	1	1	1	011111	1947	EFNB1	ephrin-B1	ENSG00000090776	0	0	1
ILMN_2178509	0	1	1	0	1	1	011011	390054	OR52A5	olfactory receptor, family 52, subfamily A, member 5	ENSG00000171944	0	0	1
ILMN_1804568	0	1	1	0	1	1	011011	9456	HOMER1	homer homolog 1 (Drosophila)	ENSG00000152413	0	0	1
ILMN_1731044	0	1	1	0	1	1	011011	65987	KCTD14	potassium channel tetramerisation domain containing 14	ENSG00000151364	0	0	1
ILMN_1671392	0	1	1	0	1	1	011011	3754	KCNF1	potassium voltage-gated channel, subfamily F, member 1	ENSG00000162975	0	0	1
ILMN_1671055	0	1	1	0	1	1	011011	146395	GSG1L	GSG1-like	ENSG00000169181	0	0	1
ILMN_1693323	0	1	0	1	1	1	010111	57150	C6orf162	chromosome 6 open reading frame 162	ENSG00000111850	0	0	1
ILMN_1685625	0	1	0	1	1	1	010111	7351	UCP2	uncoupling protein 2 (mitochondrial, proton carrier)	ENSG00000175567	0	0	1
ILMN_1666057	0	1	0	1	1	1	010111	51308	REEP2	receptor accessory protein 2	ENSG00000132563	0	0	1
ILMN_1730945	0	1	0	0	1	1	010011	25789	TMEM59L	transmembrane protein 59-like	ENSG00000105696	0	0	1
ILMN_1699357	0	1	0	0	1	1	010011	6584	SLC22A5	solute carrier family 22 (organic cation/carnitine transporter), member 5	ENSG00000197375	0	0	1
ILMN_2387214	0	0	1	1	1	1	001111	5064	PALM	paralemmin	ENSG00000099864	0	0	1
ILMN_2104295	0	0	1	1	1	1	001111	130733	TMEM178	transmembrane protein 178	ENSG00000152154	0	0	1
ILMN_1791679	0	0	1	1	1	1	001111	92737	DNER	delta/notch-like EGF repeat containing	ENSG00000187957	0	0	1
ILMN_1760247	0	0	1	1	1	1	001111	970	CD70	CD70 molecule	ENSG00000125726	0	0	1
ILMN_1732410	0	0	1	1	1	1	001111	220963	SLC16A9	solute carrier family 16, member 9 (monocarboxylic acid transporter 9)	ENSG00000165449	0	0	1
ILMN_1726114	0	0	1	1	1	1	001111	85414	SLC45A3	solute carrier family 45, member 3	ENSG00000158715	0	0	1
ILMN_1716815	0	0	1	1	1	1	001111	634	CEACAM1	carcinoembryonic antigen-related cell adhesion molecule 1 (biliary glycoprotein)	ENSG00000079385	0	0	1
ILMN_1716019	0	0	1	1	1	1	001111	162494	RHBDL3	rhomboid, veinlet-like 3 (Drosophila)	ENSG00000141314	0	0	1
ILMN_1697544	0	0	1	1	1	1	001111	123096	SLC25A29	solute carrier family 25, member 29	ENSG00000197119	0	0	1
ILMN_1694514	0	0	1	1	1	1	001111	79844	ZDHHC11	zinc finger, DHHC-type containing 11	ENSG00000188818	0	0	1
ILMN_1676504	0	0	1	1	1	1	001111	388394	RPRML	reprimo-like	ENSG00000179673	0	0	1
ILMN_1673232	0	0	1	1	1	1	001111	10715	LASS1	LAG1 homolog, ceramide synthase 1	ENSG00000223802	0	0	1
ILMN_1670490	0	0	1	1	1	1	001111	10630	PDPN	podoplanin	ENSG00000162493	1	0	1
ILMN_1657347	0	0	1	1	1	1	001111	50512	PODXL2	podocalyxin-like 2	ENSG00000114631	0	0	1
ILMN_1760332	0	0	1	0	1	1	001011	9487	PIGL	phosphatidylinositol glycan anchor biosynthesis, class L	ENSG00000108474	0	0	1
ILMN_1742467	0	0	1	0	1	1	001011	442213	C6orf138	chromosome 6 open reading frame 138	ENSG00000178729	0	0	1
ILMN_1721316	0	0	1	0	1	1	001011	8797	TNFRSF10A	tumor necrosis factor receptor superfamily, member 10a	ENSG00000104689	0	0	1
ILMN_2395373	0	0	0	1	1	1	000111	2550	GABBR1	gamma-aminobutyric acid (GABA) B receptor, 1	ENSG00000204681	0	0	1
ILMN_2391419	0	0	0	1	1	1	000111	23224	SYNE2	spectrin repeat containing, nuclear envelope 2	ENSG00000054654	0	0	1
ILMN_2387952	0	0	0	1	1	1	000111	54463	FAM134B	family with sequence similarity 134, member B	ENSG00000154153	0	0	1
ILMN_2342033	0	0	0	1	1	1	000111	50848	F11R	F11 receptor	ENSG00000158769	1	0	1
ILMN_2138589	0	0	0	1	1	1	000111	10461	MERTK	c-mer proto-oncogene tyrosine kinase	ENSG00000153208	0	0	1
ILMN_2082865	0	0	0	1	1	1	000111	51090	PLLP	plasma membrane proteolipid (plasmolipin)	ENSG00000102934	0	0	1
ILMN_1809147	0	0	0	1	1	1	000111	55007	FAM118A	family with sequence similarity 118, member A	ENSG00000100376	0	0	1
ILMN_1807372	0	0	0	1	1	1	000111	135	ADORA2A	adenosine A2a receptor	ENSG00000128271	0	0	1
ILMN_1797526	0	0	0	1	1	1	000111	400120	C13orf36	chromosome 13 open reading frame 36	ENSG00000180440	0	0	1
ILMN_1797519	0	0	0	1	1	1	000111	8788	DLK1	delta-like 1 homolog (Drosophila)	ENSG00000185559	0	0	1
ILMN_1796925	0	0	0	1	1	1	000111	1525	CXADR	coxsackie virus and adenovirus receptor	ENSG00000154639	0	0	1
ILMN_1787256	0	0	0	1	1	1	000111	57657	HCN3	hyperpolarization activated cyclic nucleotide-gated potassium channel 3	ENSG00000143630	0	0	1
ILMN_1764729	0	0	0	1	1	1	000111	3714	JAG2	jagged 2	ENSG00000184916	0	0	1
ILMN_1759411	0	0	0	1	1	1	000111	283870	C16orf79	chromosome 16 open reading frame 79	ENSG00000182685	0	0	1
ILMN_1751464	0	0	0	1	1	1	000111	8744	TNFSF9	tumor necrosis factor (ligand) superfamily, member 9	ENSG00000125657	0	0	1
ILMN_1740759	0	0	0	1	1	1	000111	158056	MAMDC4	MAM domain containing 4	ENSG00000177943	0	0	1
ILMN_1718646	0	0	0	1	1	1	000111	4324	MMP15	matrix metallopeptidase 15 (membrane-inserted)	ENSG00000102996	0	0	1
ILMN_1705231	0	0	0	1	1	1	000111	6578	SLCO2A1	solute carrier organic anion transporter family, member 2A1	ENSG00000174640	0	0	1
ILMN_1700349	0	0	0	1	1	1	000111	79934	ADCK4	aarF domain containing kinase 4	ENSG00000123815	0	0	1
ILMN_1687533	0	0	0	1	1	1	000111	10507	SEMA4D	sema domain, immunoglobulin domain (Ig), transmembrane domain (TM) and short cytoplasmic domain, (semaphorin) 4D	ENSG00000187764	0	0	1
ILMN_1668619	0	0	0	1	1	1	000111	57613	KIAA1467	KIAA1467	ENSG00000084444	0	0	1
ILMN_1663640	0	0	0	1	1	1	000111	4128	MAOA	monoamine oxidase A	ENSG00000189221	0	0	1
ILMN_1651282	0	0	0	1	1	1	000111	1308	COL17A1	collagen, type XVII, alpha 1	ENSG00000065618	0	0	1
ILMN_2415583	0	0	0	0	1	1	000011	90161	HS6ST2	heparan sulfate 6-O-sulfotransferase 2	ENSG00000171004	0	0	1
ILMN_2414135	0	0	0	0	1	1	000011	5354	PLP1	proteolipid protein 1	ENSG00000123560	0	0	1
ILMN_2407564	0	0	0	0	1	1	000011	84059	GPR98	G protein-coupled receptor 98	ENSG00000164199	0	1	1
ILMN_2386973	0	0	0	0	1	1	000011	5318	PKP2	plakophilin 2	ENSG00000057294	0	0	1
ILMN_2382290	0	0	0	0	1	1	000011	79412	KREMEN2	kringle containing transmembrane protein 2	ENSG00000131650	0	0	1
ILMN_2375786	0	0	0	0	1	1	000011	11061	LECT1	leukocyte cell derived chemotaxin 1	ENSG00000136110	0	0	1
ILMN_2371055	0	0	0	0	1	1	000011	1942	EFNA1	ephrin-A1	ENSG00000169242	0	0	1
ILMN_2352090	0	0	0	0	1	1	000011	55890	GPRC5C	G protein-coupled receptor, family C, group 5, member C	ENSG00000170412	0	0	1
ILMN_2344221	0	0	0	0	1	1	000011	150084	IGSF5	immunoglobulin superfamily, member 5	ENSG00000183067	0	0	1
ILMN_2335319	0	0	0	0	1	1	000011	170850	KCNG3	potassium voltage-gated channel, subfamily G, member 3	ENSG00000171126	0	0	1
ILMN_2315789	0	0	0	0	1	1	000011	5789	PTPRD	protein tyrosine phosphatase, receptor type, D	ENSG00000153707	0	0	1
ILMN_2307903	0	0	0	0	1	1	000011	7412	VCAM1	vascular cell adhesion molecule 1	ENSG00000162692	0	1	1
ILMN_2295918	0	0	0	0	1	1	000011	80003	PCNXL2	pecanex-like 2 (Drosophila)	ENSG00000135749	0	0	1
ILMN_2291083	0	0	0	0	1	1	000011	55117	SLC6A15	solute carrier family 6 (neutral amino acid transporter), member 15	ENSG00000072041	0	0	1
ILMN_2246956	0	0	0	0	1	1	000011	596	BCL2	B-cell CLL/lymphoma 2	ENSG00000171791	0	0	1
ILMN_2228035	0	0	0	0	1	1	000011	9957	HS3ST1	heparan sulfate (glucosamine) 3-O-sulfotransferase 1	ENSG00000002587	0	0	1
ILMN_2206474	0	0	0	0	1	1	000011	79953	TMEM90B	transmembrane protein 90B	ENSG00000101463	0	0	1
ILMN_2185665	0	0	0	0	1	1	000011	80055	PGAP1	post-GPI attachment to proteins 1	ENSG00000197121	0	0	1
ILMN_2179717	0	0	0	0	1	1	000011	9413	FAM189A2	family with sequence similarity 189, member A2	ENSG00000135063	1	0	1
ILMN_2160428	0	0	0	0	1	1	000011	11141	IL1RAPL1	interleukin 1 receptor accessory protein-like 1	ENSG00000169306	0	0	1
ILMN_2149782	0	0	0	0	1	1	000011	10266	RAMP2	receptor (G protein-coupled) activity modifying protein 2	ENSG00000131477	0	0	1
ILMN_2146389	0	0	0	0	1	1	000011	84466	MEGF10	multiple EGF-like-domains 10	ENSG00000145794	0	0	1
ILMN_2131381	0	0	0	0	1	1	000011	5140	PDE3B	phosphodiesterase 3B, cGMP-inhibited	ENSG00000152270	0	0	1
ILMN_2129563	0	0	0	0	1	1	000011	143458	LDLRAD3	low density lipoprotein receptor class A domain containing 3	ENSG00000179241	0	0	1
ILMN_2120695	0	0	0	0	1	1	000011	7102	TSPAN7	tetraspanin 7	ENSG00000156298	0	0	1
ILMN_2120555	0	0	0	0	1	1	000011	107	ADCY1	adenylate cyclase 1 (brain)	ENSG00000164742	0	0	1
ILMN_2112915	0	0	0	0	1	1	000011	1815	DRD4	dopamine receptor D4	ENSG00000069696	0	0	1
ILMN_2060115	0	0	0	0	1	1	000011	6653	SORL1	sortilin-related receptor, L(DLR class) A repeats-containing	ENSG00000137642	0	0	1
ILMN_2051972	0	0	0	0	1	1	000011	2719	GPC3	glypican 3	ENSG00000147257	0	0	1
ILMN_1812902	0	0	0	0	1	1	000011	116159	CYYR1	cysteine/tyrosine-rich 1	ENSG00000166265	0	0	1
ILMN_1810533	0	0	0	0	1	1	000011	55117	SLC6A15	solute carrier family 6 (neutral amino acid transporter), member 15	ENSG00000072041	0	0	1
ILMN_1805132	0	0	0	0	1	1	000011	57526	PCDH19	protocadherin 19	ENSG00000165194	0	0	1
ILMN_1801584	0	0	0	0	1	1	000011	7852	CXCR4	chemokine (C-X-C motif) receptor 4	ENSG00000121966	0	1	1
ILMN_1796663	0	0	0	0	1	1	000011	338707	B4GALNT4	beta-1,4-N-acetyl-galactosaminyl transferase 4	ENSG00000182272	0	0	1
ILMN_1796455	0	0	0	0	1	1	000011	6263	RYR3	ryanodine receptor 3	ENSG00000198838	0	0	1
ILMN_1795976	0	0	0	0	1	1	000011	118980	SFXN2	sideroflexin 2	ENSG00000156398	0	0	1
ILMN_1795166	0	0	0	0	1	1	000011	5745	PTH1R	parathyroid hormone 1 receptor	ENSG00000160801	0	0	1
ILMN_1794370	0	0	0	0	1	1	000011	54437	SEMA5B	sema domain, seven thrombospondin repeats (type 1 and type 1-like), transmembrane domain (TM) and short cytoplasmic domain, (semaphorin) 5B	ENSG00000082684	0	0	1
ILMN_1792409	0	0	0	0	1	1	000011	154796	AMOT	angiomotin	ENSG00000126016	0	1	0
ILMN_1789502	0	0	0	0	1	1	000011	2239	GPC4	glypican 4	ENSG00000076716	0	0	1
ILMN_1787750	0	0	0	0	1	1	000011	4345	CD200	CD200 molecule	ENSG00000091972	0	0	1
ILMN_1786720	0	0	0	0	1	1	000011	8842	PROM1	prominin 1	ENSG00000007062	0	1	1
ILMN_1784467	0	0	0	0	1	1	000011	23225	NUP210	nucleoporin 210kDa	ENSG00000132182	0	0	1
ILMN_1783231	0	0	0	0	1	1	000011	58473	PLEKHB1	pleckstrin homology domain containing, family B (evectins) member 1	ENSG00000021300	0	0	1
ILMN_1782098	0	0	0	0	1	1	000011	6608	SMO	smoothened homolog (Drosophila)	ENSG00000128602	0	0	1
ILMN_1781761	0	0	0	0	1	1	000011	22875	ENPP4	ectonucleotide pyrophosphatase/phosphodiesterase 4 (putative function)	ENSG00000001561	0	0	1
ILMN_1781514	0	0	0	0	1	1	000011	27253	PCDH17	protocadherin 17	ENSG00000118946	0	0	1
ILMN_1781400	0	0	0	0	1	1	000011	6542	SLC7A2	solute carrier family 7 (cationic amino acid transporter, y+ system), member 2	ENSG00000003989	0	0	1
ILMN_1780417	0	0	0	0	1	1	000011	89874	SLC25A21	solute carrier family 25 (mitochondrial oxodicarboxylate carrier), member 21	ENSG00000183032	0	0	1
ILMN_1778755	0	0	0	0	1	1	000011	9865	TRIL	TLR4 interactor with leucine rich repeats	NA	0	0	1
ILMN_1777660	0	0	0	0	1	1	000011	9781	RNF144A	ring finger protein 144A	ENSG00000151692	0	0	1
ILMN_1775742	0	0	0	0	1	1	000011	79589	RNF128	ring finger protein 128	ENSG00000133135	0	0	1
ILMN_1772894	0	0	0	0	1	1	000011	57393	TMEM27	transmembrane protein 27	ENSG00000147003	0	0	1
ILMN_1770940	0	0	0	0	1	1	000011	999	CDH1	cadherin 1, type 1, E-cadherin (epithelial)	ENSG00000039068	1	0	1
ILMN_1768705	0	0	0	0	1	1	000011	6860	SYT4	synaptotagmin IV	ENSG00000132872	0	0	1
ILMN_1761812	0	0	0	0	1	1	000011	1756	DMD	dystrophin	ENSG00000198947	0	1	0
ILMN_1761084	0	0	0	0	1	1	000011	252995	FNDC5	fibronectin type III domain containing 5	ENSG00000160097	0	0	1
ILMN_1758497	0	0	0	0	1	1	000011	57348	TTYH1	tweety homolog 1 (Drosophila)	ENSG00000167614	0	0	1
ILMN_1757440	0	0	0	0	1	1	000011	138311	FAM69B	family with sequence similarity 69, member B	ENSG00000165716	0	0	1
ILMN_1756928	0	0	0	0	1	1	000011	6252	RTN1	reticulon 1	ENSG00000139970	0	0	1
ILMN_1756550	0	0	0	0	1	1	000011	54830	NUP62CL	nucleoporin 62kDa C-terminal like	ENSG00000198088	0	0	1
ILMN_1756455	0	0	0	0	1	1	000011	3568	IL5RA	interleukin 5 receptor, alpha	ENSG00000091181	0	0	1
ILMN_1753502	0	0	0	0	1	1	000011	152404	IGSF11	immunoglobulin superfamily, member 11	ENSG00000144847	0	0	1
ILMN_1753026	0	0	0	0	1	1	000011	54886	RP11-35N6.1	lipid phosphate phosphatase-related protein type 1	ENSG00000148123	0	0	1
ILMN_1750373	0	0	0	0	1	1	000011	3730	KAL1	Kallmann syndrome 1 sequence	ENSG00000011201	0	1	0
ILMN_1749848	0	0	0	0	1	1	000011	222553	SLC35F1	solute carrier family 35, member F1	ENSG00000196376	0	0	1
ILMN_1749792	0	0	0	0	1	1	000011	10580	SORBS1	sorbin and SH3 domain containing 1	ENSG00000095637	0	0	1
ILMN_1749403	0	0	0	0	1	1	000011	340348	TSPAN33	tetraspanin 33	ENSG00000158457	0	0	1
ILMN_1748755	0	0	0	0	1	1	000011	3751	KCND2	potassium voltage-gated channel, Shal-related subfamily, member 2	ENSG00000184408	1	1	1
ILMN_1744635	0	0	0	0	1	1	000011	9543	IGDCC3	immunoglobulin superfamily, DCC subclass, member 3	ENSG00000174498	0	0	1
ILMN_1743373	0	0	0	0	1	1	000011	28514	DLL1	delta-like 1 (Drosophila)	ENSG00000198719	0	0	1
ILMN_1742881	0	0	0	0	1	1	000011	6857	SYT1	synaptotagmin I	ENSG00000067715	0	0	1
ILMN_1742358	0	0	0	0	1	1	000011	23632	CA14	carbonic anhydrase XIV	ENSG00000118298	0	0	1
ILMN_1741281	0	0	0	0	1	1	000011	285533	RNF175	ring finger protein 175	ENSG00000145428	0	0	1
ILMN_1739987	0	0	0	0	1	1	000011	3757	KCNH2	potassium voltage-gated channel, subfamily H (eag-related), member 2	ENSG00000055118	0	0	1
ILMN_1738684	0	0	0	0	1	1	000011	9379	NRXN2	neurexin 2	ENSG00000110076	0	0	1
ILMN_1738552	0	0	0	0	1	1	000011	6507	SLC1A3	solute carrier family 1 (glial high affinity glutamate transporter), member 3	ENSG00000079215	0	1	1
ILMN_1737320	0	0	0	0	1	1	000011	158866	ZDHHC15	zinc finger, DHHC-type containing 15	ENSG00000102383	0	0	1
ILMN_1735438	0	0	0	0	1	1	000011	2824	GPM6B	glycoprotein M6B	ENSG00000046653	0	0	1
ILMN_1735115	0	0	0	0	1	1	000011	2346	FOLH1	folate hydrolase (prostate-specific membrane antigen) 1	ENSG00000086205	0	0	1
ILMN_1733831	0	0	0	0	1	1	000011	79605	PGBD5	piggyBac transposable element derived 5	ENSG00000177614	0	0	1
ILMN_1728663	0	0	0	0	1	1	000011	54756	IL17RD	interleukin 17 receptor D	ENSG00000144730	0	0	1
ILMN_1726575	0	0	0	0	1	1	000011	140578	CHODL	chondrolectin	ENSG00000154645	0	0	1
ILMN_1724686	0	0	0	0	1	1	000011	9076	CLDN1	claudin 1	ENSG00000163347	0	0	1
ILMN_1722809	0	0	0	0	1	1	000011	4897	NRCAM	neuronal cell adhesion molecule	ENSG00000091129	0	1	1
ILMN_1722056	0	0	0	0	1	1	000011	540	ATP7B	ATPase, Cu++ transporting, beta polypeptide	ENSG00000123191	0	0	1
ILMN_1720511	0	0	0	0	1	1	000011	57633	LRRN1	leucine rich repeat neuronal 1	ENSG00000175928	0	0	1
ILMN_1715647	0	0	0	0	1	1	000011	57216	VANGL2	vang-like 2 (van gogh, Drosophila)	ENSG00000162738	0	0	1
ILMN_1713561	0	0	0	0	1	1	000011	24141	C20orf103	chromosome 20 open reading frame 103	ENSG00000125869	0	0	1
ILMN_1712197	0	0	0	0	1	1	000011	27094	KCNMB3	potassium large conductance calcium-activated channel, subfamily M beta member 3	ENSG00000171121	0	0	1
ILMN_1711988	0	0	0	0	1	1	000011	56660	KCNK12	potassium channel, subfamily K, member 12	ENSG00000184261	0	0	1
ILMN_1711208	0	0	0	0	1	1	000011	1952	CELSR2	cadherin, EGF LAG seven-pass G-type receptor 2 (flamingo homolog, Drosophila)	ENSG00000143126	0	0	1
ILMN_1711124	0	0	0	0	1	1	000011	153562	MARVELD2	MARVEL domain containing 2	ENSG00000152939	1	0	1
ILMN_1711049	0	0	0	0	1	1	000011	9254	CACNA2D2	calcium channel, voltage-dependent, alpha 2/delta subunit 2	ENSG00000007402	0	0	1
ILMN_1710124	0	0	0	0	1	1	000011	152189	CMTM8	CKLF-like MARVEL transmembrane domain containing 8	ENSG00000170293	0	0	1
ILMN_1709124	0	0	0	0	1	1	000011	57719	ANO8	anoctamin 8	ENSG00000074855	0	0	1
ILMN_1705253	0	0	0	0	1	1	000011	5789	PTPRD	protein tyrosine phosphatase, receptor type, D	ENSG00000153707	0	0	1
ILMN_1705187	0	0	0	0	1	1	000011	163404	LPPR5	lipid phosphate phosphatase-related protein type 5	ENSG00000117598	0	0	1
ILMN_1704665	0	0	0	0	1	1	000011	2824	GPM6B	glycoprotein M6B	ENSG00000046653	0	0	1
ILMN_1704353	0	0	0	0	1	1	000011	3321	IGSF3	immunoglobulin superfamily, member 3	ENSG00000143061	0	0	1
ILMN_1704294	0	0	0	0	1	1	000011	1001	CDH3	cadherin 3, type 1, P-cadherin (placental)	ENSG00000062038	1	0	1
ILMN_1704196	0	0	0	0	1	1	000011	1829	DSG2	desmoglein 2	ENSG00000046604	1	0	1
ILMN_1703408	0	0	0	0	1	1	000011	7976	FZD3	frizzled homolog 3 (Drosophila)	ENSG00000104290	0	0	1
ILMN_1699980	0	0	0	0	1	1	000011	90139	TSPAN18	tetraspanin 18	ENSG00000157570	0	0	1
ILMN_1699665	0	0	0	0	1	1	000011	54102	CLIC6	chloride intracellular channel 6	ENSG00000159212	0	0	1
ILMN_1697548	0	0	0	0	1	1	000011	23266	LPHN2	latrophilin 2	ENSG00000117114	0	0	1
ILMN_1696657	0	0	0	0	1	1	000011	10446	LRRN2	leucine rich repeat neuronal 2	ENSG00000170382	0	0	1
ILMN_1696167	0	0	0	0	1	1	000011	148281	SYT6	synaptotagmin VI	ENSG00000134207	0	0	1
ILMN_1695978	0	0	0	0	1	1	000011	158038	LINGO2	leucine rich repeat and Ig domain containing 2	ENSG00000174482	0	0	1
ILMN_1692739	0	0	0	0	1	1	000011	57611	ISLR2	immunoglobulin superfamily containing leucine-rich repeat 2	ENSG00000167178	0	1	1
ILMN_1690621	0	0	0	0	1	1	000011	84059	GPR98	G protein-coupled receptor 98	ENSG00000164199	0	1	1
ILMN_1690223	0	0	0	0	1	1	000011	26047	CNTNAP2	contactin associated protein-like 2	ENSG00000174469	0	0	1
ILMN_1689306	0	0	0	0	1	1	000011	79905	TMC7	transmembrane channel-like 7	ENSG00000170537	0	0	1
ILMN_1688801	0	0	0	0	1	1	000011	57338	JPH3	junctophilin 3	ENSG00000154118	0	0	1
ILMN_1688637	0	0	0	0	1	1	000011	130612	TMEM198	transmembrane protein 198	ENSG00000188760	0	0	1
ILMN_1687495	0	0	0	0	1	1	000011	54020	SLC37A1	solute carrier family 37 (glycerol-3-phosphate transporter), member 1	ENSG00000160190	1	0	1
ILMN_1686981	0	0	0	0	1	1	000011	55959	SULF2	sulfatase 2	ENSG00000196562	0	1	0
ILMN_1680390	0	0	0	0	1	1	000011	2651	GCNT2	glucosaminyl (N-acetyl) transferase 2, I-branching enzyme (I blood group)	ENSG00000111846	0	0	1
ILMN_1680251	0	0	0	0	1	1	000011	114815	SORCS1	sortilin-related VPS10 domain containing receptor 1	ENSG00000108018	0	0	1
ILMN_1676616	0	0	0	0	1	1	000011	5803	PTPRZ1	protein tyrosine phosphatase, receptor-type, Z polypeptide 1	ENSG00000106278	0	0	1
ILMN_1676289	0	0	0	0	1	1	000011	4684	NCAM1	neural cell adhesion molecule 1	ENSG00000149294	0	1	1
ILMN_1675268	0	0	0	0	1	1	000011	4038	LRP4	low density lipoprotein receptor-related protein 4	ENSG00000134569	0	0	1
ILMN_1672350	0	0	0	0	1	1	000011	58494	JAM2	junctional adhesion molecule 2	ENSG00000154721	0	0	1
ILMN_1669709	0	0	0	0	1	1	000011	66000	TMEM108	transmembrane protein 108	ENSG00000144868	0	0	1
ILMN_1669172	0	0	0	0	1	1	000011	5801	PTPRR	protein tyrosine phosphatase, receptor type, R	ENSG00000153233	0	1	1
ILMN_1666776	0	0	0	0	1	1	000011	3785	KCNQ2	potassium voltage-gated channel, KQT-like subfamily, member 2	ENSG00000075043	0	0	1
ILMN_1666665	0	0	0	0	1	1	000011	91522	COL23A1	collagen, type XXIII, alpha 1	ENSG00000050767	0	0	1
ILMN_1665425	0	0	0	0	1	1	000011	56475	RPRM	reprimo, TP53 dependent G2 arrest mediator candidate	ENSG00000177519	0	0	1
ILMN_1664265	0	0	0	0	1	1	000011	2041	EPHA1	EPH receptor A1	ENSG00000146904	1	0	1
ILMN_1660730	0	0	0	0	1	1	000011	84889	SLC7A3	solute carrier family 7 (cationic amino acid transporter, y+ system), member 3	ENSG00000165349	1	0	1
ILMN_1659166	0	0	0	0	1	1	000011	55117	SLC6A15	solute carrier family 6 (neutral amino acid transporter), member 15	ENSG00000072041	0	0	1
ILMN_1656560	0	0	0	0	1	1	000011	25849	PARM1	prostate androgen-regulated mucin-like protein 1	ENSG00000169116	0	0	1
ILMN_1654217	0	0	0	0	1	1	000011	4355	MPP2	membrane protein, palmitoylated 2 (MAGUK p55 subfamily member 2)	ENSG00000108852	0	1	1
ILMN_1654072	0	0	0	0	1	1	000011	6376	CX3CL1	chemokine (C-X3-C motif) ligand 1	ENSG00000006210	0	1	1
ILMN_1653728	0	0	0	0	1	1	000011	2066	ERBB4	v-erb-a erythroblastic leukemia viral oncogene homolog 4 (avian)	ENSG00000178568	0	0	1
ILMN_1652797	0	0	0	0	1	1	000011	400451	FAM174B	family with sequence similarity 174, member B	ENSG00000185442	0	0	1
ILMN_1652371	0	0	0	0	1	1	000011	222223	KIAA1324L	KIAA1324-like	ENSG00000164659	0	0	1
ILMN_1652065	0	0	0	0	1	1	000011	3779	KCNMB1	potassium large conductance calcium-activated channel, subfamily M, beta member 1	ENSG00000145936	0	0	1
