# Supplementary material for: Molecular Insights into Reprogramming-Initiation Events Mediated by the OSKM Gene Regulatory Network
Source: PLoS One. 2011 Aug 31;6(8):e24351. doi: 10.1371/journal.pone.0024351 (PMC3164204; doi:10.1371/journal.pone.0024351)
Supplement: Data S3 — GO categories enriched in regulated transcripts at 24 h, 48 h, 72 h post-transduction and in iPS and ES cells compared to HFF1 cells. Filename: Suppl_Data_S3.xls. (XLS) [file pone.0024351.s009.xls]

## Sheet: BP.t24h
GO.ID	Term	Annotated	Significant	Expected	Rank in classicFisher	classicFisher	classicElim
GO:0009615	response to virus	118	27	3.44	1	3.1e-17	2.5e-15
GO:0044419	interspecies interaction between organis...	279	28	8.13	8	9.6e-09	9.6e-09
GO:0001867	complement activation, lectin pathway	6	4	0.17	16	1e-05	1e-05
GO:0006955	immune response	407	41	11.86	5	2.2e-12	1.1e-05
GO:0090068	positive regulation of cell cycle proces...	22	6	0.64	18	2.9e-05	2.9e-05
GO:0008285	negative regulation of cell proliferatio...	291	22	8.48	21	4e-05	4e-05
GO:0034097	response to cytokine stimulus	76	10	2.21	29	6.6e-05	6.6e-05
GO:0045087	innate immune response	93	14	2.71	12	4.3e-07	0.00019
GO:0002544	chronic inflammatory response	5	3	0.15	33	0.00023	0.00023
GO:0016553	base conversion or substitution editing	5	3	0.15	34	0.00023	0.00023
GO:0007189	activation of adenylate cyclase activity...	22	5	0.64	40	0.00036	0.00036
GO:0045071	negative regulation of viral genome repl...	6	3	0.17	52	0.00046	0.00046
GO:0008284	positive regulation of cell proliferatio...	304	20	8.86	60	0.00057	0.00057
GO:0051301	cell division	304	20	8.86	61	0.00057	0.00057
GO:0008207	C21-steroid hormone metabolic process	7	3	0.2	65	0.00079	0.00079
GO:0030819	positive regulation of cAMP biosynthetic...	7	3	0.2	66	0.00079	0.00079
GO:0002822	regulation of adaptive immune response b...	28	5	0.82	77	0.00115	0.00115
GO:0033198	response to ATP	8	3	0.23	79	0.00123	0.00123
GO:0007260	tyrosine phosphorylation of STAT protein	17	4	0.5	80	0.00124	0.00124
GO:0031109	microtubule polymerization or depolymeri...	29	5	0.84	82	0.00136	0.00136
GO:0008544	epidermis development	111	10	3.23	84	0.00145	0.00145
GO:0007186	G-protein coupled receptor protein signa...	310	23	9.03	20	3.6e-05	0.0016
GO:0006917	induction of apoptosis	284	18	8.27	89	0.00163	0.00163
GO:0007204	elevation of cytosolic calcium ion conce...	63	7	1.84	109	0.00227	0.00227
GO:0071173	spindle assembly checkpoint	10	3	0.29	115	0.00252	0.00252
GO:0007088	regulation of mitosis	50	6	1.46	129	0.00314	0.00314
GO:0000226	microtubule cytoskeleton organization	142	14	4.14	27	6.5e-05	0.00338
GO:0043330	response to exogenous dsRNA	11	3	0.32	135	0.00339	0.00339
GO:0050691	regulation of defense response to virus ...	11	3	0.32	136	0.00339	0.00339
GO:0032844	regulation of homeostatic process	70	7	2.04	144	0.00414	0.00414
GO:0009409	response to cold	12	3	0.35	146	0.00443	0.00443
GO:0032651	regulation of interleukin-1 beta product...	12	3	0.35	147	0.00443	0.00443
GO:0032755	positive regulation of interleukin-6 pro...	12	3	0.35	148	0.00443	0.00443
GO:0030330	DNA damage response, signal transduction...	24	4	0.7	151	0.00473	0.00473
GO:0042100	B cell proliferation	24	4	0.7	152	0.00473	0.00473
GO:0051046	regulation of secretion	110	9	3.2	153	0.00474	0.00474
GO:0070482	response to oxygen levels	111	9	3.23	156	0.00503	0.00503
GO:0006919	activation of caspase activity	39	5	1.14	157	0.00518	0.00518
GO:0048660	regulation of smooth muscle cell prolife...	39	5	1.14	158	0.00518	0.00518
GO:0000086	G2/M transition of mitotic cell cycle	25	4	0.73	161	0.0055	0.0055
GO:0002696	positive regulation of leukocyte activat...	74	7	2.16	162	0.00563	0.00563
GO:0002274	myeloid leukocyte activation	41	5	1.19	165	0.00644	0.00644
GO:0031663	lipopolysaccharide-mediated signaling pa...	14	3	0.41	169	0.00702	0.00702
GO:0046330	positive regulation of JNK cascade	14	3	0.41	170	0.00702	0.00702
GO:0050727	regulation of inflammatory response	42	5	1.22	174	0.00714	0.00714
GO:0008283	cell proliferation	852	53	24.82	11	7.6e-08	0.00725
GO:0006979	response to oxidative stress	139	10	4.05	176	0.00737	0.00737
GO:0001660	fever	5	2	0.15	179	0.00798	0.00798
GO:0008054	cyclin catabolic process	5	2	0.15	180	0.00798	0.00798
GO:0032020	ISG15-protein conjugation	5	2	0.15	181	0.00798	0.00798
GO:0032730	positive regulation of interleukin-1 alp...	5	2	0.15	182	0.00798	0.00798
GO:0045091	regulation of retroviral genome replicat...	5	2	0.15	183	0.00798	0.00798
GO:0060333	interferon-gamma-mediated signaling path...	5	2	0.15	184	0.00798	0.00798
GO:0071156	regulation of cell cycle arrest	5	2	0.15	185	0.00798	0.00798
GO:0009306	protein secretion	61	6	1.78	188	0.00841	0.00841
GO:0001578	microtubule bundle formation	15	3	0.44	190	0.00858	0.00858
GO:0046823	negative regulation of nucleocytoplasmic...	15	3	0.44	191	0.00858	0.00858
GO:0002443	leukocyte mediated immunity	62	6	1.81	193	0.00909	0.00909
GO:0032496	response to lipopolysaccharide	62	6	1.81	194	0.00909	0.00909
GO:0007059	chromosome segregation	81	7	2.36	195	0.00916	0.00916
GO:0051222	positive regulation of protein transport	45	5	1.31	197	0.00955	0.00955
GO:0007249	I-kappaB kinase/NF-kappaB cascade	123	9	3.58	199	0.0097	0.0097

## Sheet: BP.t48h
GO.ID	Term	Annotated	Significant	Expected	Rank in classicFisher	classicFisher	classicElim
GO:0009615	response to virus	118	38	14.01	1	3.6e-09	1.1e-07
GO:0048662	negative regulation of smooth muscle cel...	16	9	1.9	14	2.4e-05	2.4e-05
GO:0008285	negative regulation of cell proliferatio...	291	65	34.56	5	2.4e-07	2.5e-05
GO:0007050	cell cycle arrest	97	26	11.52	16	4.3e-05	4.3e-05
GO:0001525	angiogenesis	167	37	19.83	19	0.00011	0.00011
GO:0042254	ribosome biogenesis	114	28	13.54	20	0.00012	0.00012
GO:0006955	immune response	407	84	48.33	4	1.7e-07	0.0003
GO:0007155	cell adhesion	568	96	67.45	23	0.00017	0.00081
GO:0002544	chronic inflammatory response	5	4	0.59	33	0.0009	0.0009
GO:0002690	positive regulation of leukocyte chemota...	5	4	0.59	34	0.0009	0.0009
GO:0001819	positive regulation of cytokine producti...	60	16	7.12	45	0.00131	0.00131
GO:0007010	cytoskeleton organization	416	70	49.4	47	0.00144	0.00144
GO:0042060	wound healing	126	27	14.96	50	0.00153	0.00153
GO:0014070	response to organic cyclic substance	85	20	10.09	56	0.00188	0.00188
GO:0001954	positive regulation of cell-matrix adhes...	9	5	1.07	57	0.00195	0.00195
GO:0006950	response to stress	1199	191	142.38	8	4.9e-06	0.00211
GO:0051303	establishment of chromosome localization	17	7	2.02	58	0.00216	0.00216
GO:0000920	cell separation during cytokinesis	6	4	0.71	63	0.00243	0.00243
GO:0001867	complement activation, lectin pathway	6	4	0.71	64	0.00243	0.00243
GO:0043372	positive regulation of CD4-positive, alp...	6	4	0.71	65	0.00243	0.00243
GO:0006826	iron ion transport	22	8	2.61	69	0.00267	0.00267
GO:0051271	negative regulation of cellular componen...	48	13	5.7	73	0.00311	0.00311
GO:0019932	second-messenger-mediated signaling	145	29	17.22	74	0.00315	0.00315
GO:0007229	integrin-mediated signaling pathway	54	14	6.41	75	0.00341	0.00341
GO:0019321	pentose metabolic process	10	5	1.19	77	0.00353	0.00353
GO:0030516	regulation of axon extension	23	8	2.73	80	0.00367	0.00367
GO:0002822	regulation of adaptive immune response b...	28	9	3.32	83	0.00384	0.00384
GO:0051789	response to protein stimulus	85	19	10.09	90	0.00445	0.00445
GO:0002456	T cell mediated immunity	19	7	2.26	92	0.00452	0.00452
GO:0006081	cellular aldehyde metabolic process	19	7	2.26	93	0.00452	0.00452
GO:0006879	cellular iron ion homeostasis	19	7	2.26	94	0.00452	0.00452
GO:0009612	response to mechanical stimulus	50	13	5.94	96	0.00457	0.00457
GO:0055114	oxidation reduction	458	73	54.39	98	0.00483	0.00483
GO:0030819	positive regulation of cAMP biosynthetic...	7	4	0.83	100	0.00515	0.00515
GO:0009451	RNA modification	46	12	5.46	106	0.00615	0.00615
GO:0032844	regulation of homeostatic process	70	16	8.31	114	0.00692	0.00692
GO:0001959	regulation of cytokine-mediated signalin...	16	6	1.9	120	0.00772	0.00772
GO:0044092	negative regulation of molecular functio...	293	49	34.79	125	0.00788	0.00788
GO:0008033	tRNA processing	65	15	7.72	126	0.00801	0.00801
GO:0045103	intermediate filament-based process	21	7	2.49	127	0.00844	0.00844
GO:0050688	regulation of defense response to virus	21	7	2.49	128	0.00844	0.00844
GO:0009607	response to biotic stimulus	263	65	31.23	2	3.8e-09	0.00869
GO:0009113	purine base biosynthetic process	12	5	1.42	134	0.00904	0.00904
GO:0006189	de novo' IMP biosynthetic process	8	4	0.95	136	0.00933	0.00933
GO:0007089	traversing start control point of mitoti...	8	4	0.95	137	0.00933	0.00933
GO:0051897	positive regulation of protein kinase B ...	8	4	0.95	138	0.00933	0.00933
GO:0003012	muscle system process	143	27	16.98	141	0.00945	0.00945
GO:0033043	regulation of organelle organization	177	32	21.02	142	0.00964	0.00964

## Sheet: BP.t72h
GO.ID	Term	Annotated	Significant	Expected	Rank in classicFisher	classicFisher	classicElim
GO:0030889	negative regulation of B cell proliferat...	6	6	1.05	26	2.8e-05	2.8e-05
GO:0014070	response to organic cyclic substance	85	30	14.86	36	5.9e-05	5.9e-05
GO:0006955	immune response	407	104	71.14	22	1.9e-05	0.00013
GO:0032431	activation of phospholipase A2 activity	5	5	0.87	49	0.00016	0.00016
GO:0007018	microtubule-based movement	86	29	15.03	56	0.0002	0.0002
GO:0042060	wound healing	126	42	22.02	16	1.1e-05	0.00027
GO:0042130	negative regulation of T cell proliferat...	15	9	2.62	64	0.00027	0.00027
GO:0009615	response to virus	118	36	20.63	71	0.00035	0.00035
GO:0046463	acylglycerol biosynthetic process	10	7	1.75	73	0.00036	0.00036
GO:0016477	cell migration	318	89	55.59	4	1.6e-06	0.00043
GO:0030336	negative regulation of cell migration	43	17	7.52	84	0.00052	0.00052
GO:0048662	negative regulation of smooth muscle cel...	16	9	2.8	85	0.00052	0.00052
GO:0051016	barbed-end actin filament capping	8	6	1.4	87	0.00057	0.00057
GO:0000920	cell separation during cytokinesis	6	5	1.05	96	0.00083	0.00083
GO:0001525	angiogenesis	167	52	29.19	15	1e-05	0.0009
GO:0046638	positive regulation of alpha-beta T cell...	14	8	2.45	99	0.00095	0.00095
GO:0007569	cell aging	31	13	5.42	107	0.00123	0.00123
GO:0008285	negative regulation of cell proliferatio...	291	83	50.87	3	1.6e-06	0.0015
GO:0009113	purine base biosynthetic process	12	7	2.1	119	0.00172	0.00172
GO:0051293	establishment of spindle localization	12	7	2.1	120	0.00172	0.00172
GO:0051668	localization within membrane	12	7	2.1	121	0.00172	0.00172
GO:0030036	actin cytoskeleton organization	224	61	39.15	48	0.00016	0.00172
GO:0051258	protein polymerization	80	29	13.98	33	4.5e-05	0.00191
GO:0006916	anti-apoptosis	184	48	32.16	128	0.00204	0.00204
GO:0001952	regulation of cell-matrix adhesion	22	10	3.85	131	0.00218	0.00218
GO:0001666	response to hypoxia	107	31	18.7	132	0.00219	0.00219
GO:0045765	regulation of angiogenesis	56	19	9.79	133	0.00219	0.00219
GO:0007010	cytoskeleton organization	416	112	72.72	2	6.2e-07	0.00235
GO:0006621	protein retention in ER lumen	7	5	1.22	139	0.00249	0.00249
GO:0007067	mitosis	244	60	42.65	145	0.00282	0.00282
GO:0019722	calcium-mediated signaling	30	12	5.24	154	0.00303	0.00303
GO:0032844	regulation of homeostatic process	70	22	12.24	155	0.00309	0.00309
GO:0050798	activated T cell proliferation	10	6	1.75	156	0.00313	0.00313
GO:0050974	detection of mechanical stimulus involve...	13	7	2.27	157	0.00316	0.00316
GO:0006873	cellular ion homeostasis	223	55	38.98	161	0.00385	0.00385
GO:0002544	chronic inflammatory response	5	4	0.87	163	0.004	0.004
GO:0002690	positive regulation of leukocyte chemota...	5	4	0.87	164	0.004	0.004
GO:0032733	positive regulation of interleukin-10 pr...	5	4	0.87	165	0.004	0.004
GO:0065002	intracellular protein transmembrane tran...	5	4	0.87	166	0.004	0.004
GO:0001822	kidney development	80	24	13.98	167	0.00404	0.00404
GO:0000910	cytokinesis	49	20	8.57	40	0.0001	0.00451
GO:0000186	activation of MAPKK activity	17	8	2.97	174	0.00467	0.00467
GO:0006956	complement activation	14	7	2.45	187	0.00538	0.00538
GO:0045596	negative regulation of cell differentiat...	155	40	27.09	190	0.00563	0.00563
GO:0007089	traversing start control point of mitoti...	8	5	1.4	191	0.00569	0.00569
GO:0033081	regulation of T cell differentiation in ...	8	5	1.4	192	0.00569	0.00569
GO:0033198	response to ATP	8	5	1.4	193	0.00569	0.00569
GO:0051897	positive regulation of protein kinase B ...	8	5	1.4	194	0.00569	0.00569
GO:0006309	DNA fragmentation involved in apoptosis	21	9	3.67	196	0.00584	0.00584
GO:0034446	substrate adhesion-dependent cell spread...	11	6	1.92	200	0.00586	0.00586
GO:0006937	regulation of muscle contraction	44	15	7.69	201	0.00589	0.00589
GO:0051302	regulation of cell division	40	14	6.99	202	0.00591	0.00591
GO:0007596	blood coagulation	70	21	12.24	209	0.0069	0.0069
GO:0007398	ectoderm development	124	33	21.68	210	0.00691	0.00691
GO:0022604	regulation of cell morphogenesis	124	33	21.68	211	0.00691	0.00691
GO:0009411	response to UV	53	17	9.26	212	0.00699	0.00699
GO:0007405	neuroblast proliferation	18	8	3.15	213	0.00714	0.00714
GO:0009167	purine ribonucleoside monophosphate meta...	18	8	3.15	214	0.00714	0.00714
GO:0007050	cell cycle arrest	97	27	16.96	219	0.00736	0.00736
GO:0007568	aging	93	32	16.26	37	6e-05	0.00739
GO:0008284	positive regulation of cell proliferatio...	304	70	53.14	220	0.00739	0.00739
GO:0009612	response to mechanical stimulus	50	20	8.74	44	0.00014	0.00741
GO:0043433	negative regulation of transcription fac...	37	13	6.47	223	0.00758	0.00758
GO:0032496	response to lipopolysaccharide	62	19	10.84	225	0.00775	0.00775
GO:0007155	cell adhesion	568	129	99.29	90	0.00062	0.0078
GO:0060284	regulation of cell development	163	41	28.49	226	0.00814	0.00814
GO:0007229	integrin-mediated signaling pathway	54	17	9.44	231	0.00857	0.00857
GO:0045446	endothelial cell differentiation	15	7	2.62	232	0.00859	0.00859
GO:0000302	response to reactive oxygen species	67	20	11.71	237	0.00877	0.00877
GO:0006979	response to oxidative stress	139	41	24.3	68	0.00031	0.00923
GO:0001558	regulation of cell growth	169	42	29.54	239	0.00927	0.00927
GO:0008629	induction of apoptosis by intracellular ...	42	14	7.34	240	0.00956	0.00956

## Sheet: BP.diPS
GO.ID	Term	Annotated	Significant	Expected	Rank in classicFisher	classicFisher	classicElim
GO:0030199	collagen fibril organization	22	21	12.22	10	4.4e-05	4.4e-05
GO:0008360	regulation of cell shape	54	43	30	16	0.00019	0.00019
GO:0050870	positive regulation of T cell activation	57	45	31.67	17	0.00019	0.00019
GO:0016477	cell migration	318	212	176.66	8	2.6e-05	0.00058
GO:0040008	regulation of growth	268	175	148.89	29	0.00064	0.00064
GO:0031589	cell-substrate adhesion	124	86	68.89	42	0.00108	0.00108
GO:0006024	glycosaminoglycan biosynthetic process	16	15	8.89	45	0.00113	0.00113
GO:0007417	central nervous system development	280	189	155.55	7	2.3e-05	0.00118
GO:0001764	neuron migration	30	25	16.67	47	0.00131	0.00131
GO:0010970	microtubule-based transport	30	25	16.67	48	0.00131	0.00131
GO:0046627	negative regulation of insulin receptor ...	15	14	8.33	58	0.00191	0.00191
GO:0007405	neuroblast proliferation	18	16	10	66	0.00286	0.00286
GO:0001501	skeletal system development	264	169	146.66	67	0.00288	0.00288
GO:0048646	anatomical structure formation involved ...	328	207	182.22	68	0.00288	0.00288
GO:0048839	inner ear development	43	33	23.89	71	0.00326	0.00326
GO:0008037	cell recognition	34	27	18.89	72	0.00329	0.00329
GO:0045165	cell fate commitment	82	58	45.55	73	0.00337	0.00337
GO:0031334	positive regulation of protein complex a...	21	18	11.67	75	0.0036	0.0036
GO:0048598	embryonic morphogenesis	222	148	123.33	23	0.00042	0.00365
GO:0048589	developmental growth	100	69	55.55	78	0.00397	0.00397
GO:0030900	forebrain development	92	64	51.11	83	0.00403	0.00403
GO:0030036	actin cytoskeleton organization	224	144	124.44	86	0.00451	0.00451
GO:0016049	cell growth	214	138	118.89	87	0.00454	0.00454
GO:0031099	regeneration	59	43	32.78	88	0.0046	0.0046
GO:0018279	protein amino acid N-linked glycosylatio...	9	9	5	92	0.00503	0.00503
GO:0033002	muscle cell proliferation	50	37	27.78	94	0.00552	0.00552
GO:0060562	epithelial tube morphogenesis	72	51	40	95	0.00555	0.00555
GO:0048754	branching morphogenesis of a tube	58	42	32.22	97	0.00614	0.00614
GO:0001657	ureteric bud development	41	31	22.78	98	0.00639	0.00639
GO:0001944	vasculature development	244	155	135.55	99	0.00643	0.00643
GO:0051704	multi-organism process	524	319	291.11	100	0.00649	0.00649
GO:0048469	cell maturation	55	40	30.55	101	0.00657	0.00657
GO:0050769	positive regulation of neurogenesis	48	39	26.67	13	0.00017	0.00658
GO:0001936	regulation of endothelial cell prolifera...	32	25	17.78	103	0.00689	0.00689
GO:0051495	positive regulation of cytoskeleton orga...	32	25	17.78	104	0.00689	0.00689
GO:0006916	anti-apoptosis	184	119	102.22	106	0.007	0.007
GO:0060322	head development	16	14	8.89	109	0.00742	0.00742
GO:0009605	response to external stimulus	575	348	319.44	110	0.00745	0.00745
GO:0008284	positive regulation of cell proliferatio...	304	190	168.89	112	0.00755	0.00755
GO:0060537	muscle tissue development	123	82	68.33	114	0.00758	0.00758
GO:0051656	establishment of organelle localization	68	48	37.78	115	0.00781	0.00781
GO:0003012	muscle system process	143	94	79.44	116	0.0081	0.0081
GO:0043009	chordate embryonic development	242	153	134.44	118	0.00866	0.00866
GO:0006968	cellular defense response	19	16	10.56	119	0.00873	0.00873
GO:0009069	serine family amino acid metabolic proce...	19	16	10.56	120	0.00873	0.00873
GO:0002757	immune response-activating signal transd...	40	30	22.22	121	0.00886	0.00886
GO:0010559	regulation of glycoprotein biosynthetic ...	8	8	4.44	123	0.00905	0.00905
GO:0032743	positive regulation of interleukin-2 pro...	8	8	4.44	124	0.00905	0.00905
GO:0030201	heparan sulfate proteoglycan metabolic p...	12	11	6.67	126	0.00913	0.00913
GO:0035136	forelimb morphogenesis	12	11	6.67	127	0.00913	0.00913
GO:0035270	endocrine system development	37	28	20.56	129	0.00926	0.00926
GO:0007224	smoothened signaling pathway	22	18	12.22	130	0.0095	0.0095
GO:0032675	regulation of interleukin-6 production	22	18	12.22	131	0.0095	0.0095
GO:0042733	embryonic digit morphogenesis	22	18	12.22	132	0.0095	0.0095
GO:0050772	positive regulation of axonogenesis	22	18	12.22	133	0.0095	0.0095

## Sheet: BP.dES
GO.ID	Term	Annotated	Significant	Expected	Rank in classicFisher	classicFisher	classicElim
GO:0030335	positive regulation of cell migration	67	49	34.07	21	0.00016	0.00016
GO:0008284	positive regulation of cell proliferatio...	304	185	154.57	25	0.00023	0.00023
GO:0048662	negative regulation of smooth muscle cel...	16	15	8.14	27	0.00033	0.00033
GO:0023034	intracellular signaling pathway	682	395	346.77	11	7.4e-05	0.00034
GO:0009611	response to wounding	336	201	170.85	30	0.00048	0.00048
GO:0007155	cell adhesion	568	324	288.81	41	0.00133	0.00133
GO:0030595	leukocyte chemotaxis	29	23	14.75	49	0.00153	0.00153
GO:0009615	response to virus	118	76	60	54	0.00193	0.00193
GO:0033002	muscle cell proliferation	50	41	25.42	1	4.6e-06	0.00193
GO:0001959	regulation of cytokine-mediated signalin...	16	14	8.14	59	0.00255	0.00255
GO:0060113	inner ear receptor cell differentiation	16	14	8.14	60	0.00255	0.00255
GO:0001501	skeletal system development	264	157	134.24	61	0.00267	0.00267
GO:0030199	collagen fibril organization	22	18	11.19	62	0.00274	0.00274
GO:0031100	organ regeneration	22	18	11.19	63	0.00274	0.00274
GO:0014031	mesenchymal cell development	54	38	27.46	64	0.00276	0.00276
GO:0001657	ureteric bud development	41	30	20.85	66	0.00296	0.00296
GO:0001570	vasculogenesis	30	23	15.25	69	0.00341	0.00341
GO:0002718	regulation of cytokine production during...	12	11	6.1	74	0.00375	0.00375
GO:0045661	regulation of myoblast differentiation	12	11	6.1	75	0.00375	0.00375
GO:0001707	mesoderm formation	24	19	12.2	78	0.00418	0.00418
GO:0006172	ADP biosynthetic process	8	8	4.07	80	0.00446	0.00446
GO:0033003	regulation of mast cell activation	8	8	4.07	81	0.00446	0.00446
GO:0033555	multicellular organismal response to str...	21	17	10.68	86	0.00447	0.00447
GO:0009612	response to mechanical stimulus	50	35	25.42	89	0.00461	0.00461
GO:0048646	anatomical structure formation involved ...	328	196	166.78	33	0.00061	0.00487
GO:0042311	vasodilation	29	22	14.75	94	0.00523	0.00523
GO:0042476	odontogenesis	47	33	23.9	95	0.00546	0.00546
GO:0006979	response to oxidative stress	139	86	70.68	96	0.00549	0.00549
GO:0060021	palate development	26	20	13.22	99	0.00592	0.00592
GO:0001944	vasculature development	244	150	124.07	29	0.00046	0.00667
GO:0042177	negative regulation of protein catabolic...	11	10	5.59	101	0.00681	0.00681
GO:0043299	leukocyte degranulation	11	10	5.59	102	0.00681	0.00681
GO:0060325	face morphogenesis	11	10	5.59	103	0.00681	0.00681
GO:0007166	cell surface receptor linked signaling p...	953	521	484.57	105	0.00714	0.00714
GO:0045664	regulation of neuron differentiation	108	68	54.91	106	0.00719	0.00719
GO:0042326	negative regulation of phosphorylation	36	26	18.3	108	0.00743	0.00743
GO:0048547	gut morphogenesis	14	12	7.12	110	0.00765	0.00765
GO:0051385	response to mineralocorticoid stimulus	14	12	7.12	111	0.00765	0.00765
GO:0009064	glutamine family amino acid metabolic pr...	41	29	20.85	113	0.00767	0.00767
GO:0046545	development of primary female sexual cha...	46	32	23.39	114	0.00769	0.00769
GO:0045165	cell fate commitment	82	53	41.69	117	0.00794	0.00794
GO:0010035	response to inorganic substance	171	103	86.95	118	0.00804	0.00804
GO:0048754	branching morphogenesis of a tube	58	39	29.49	122	0.00836	0.00836
GO:0006916	anti-apoptosis	184	110	93.56	123	0.00866	0.00866
GO:0014015	positive regulation of gliogenesis	7	7	3.56	124	0.00877	0.00877
GO:0030838	positive regulation of actin filament po...	7	7	3.56	125	0.00877	0.00877
GO:0035019	somatic stem cell maintenance	7	7	3.56	126	0.00877	0.00877
GO:0048557	embryonic digestive tract morphogenesis	7	7	3.56	127	0.00877	0.00877
GO:0006952	defense response	333	191	169.32	128	0.009	0.009
GO:0061025	membrane fusion	48	33	24.41	129	0.00901	0.00901
GO:0060541	respiratory system development	72	47	36.61	131	0.00925	0.00925
GO:0030855	epithelial cell differentiation	86	55	43.73	132	0.00948	0.00948
GO:0030323	respiratory tube development	67	44	34.07	133	0.00994	0.00994

## Sheet: readme
o Gene Ontology analysis results
t24h: GO terms enriched in regulated genes between HFF1 and t24h
t48h: GO terms enriched in regulated genes between HFF1 and t48h
t72h: GO terms enriched in regulated genes between HFF1 and t72h
diPS: GO terms enriched in regulated genes between HFF1 and iPS
dES: GO terms enriched in regulated genes between HFF1 and ES
o cutoff for signifcance: p-value ClassicElim < 0.01
