# Supplementary material for: Molecular Insights into Reprogramming-Initiation Events Mediated by the OSKM Gene Regulatory Network
Source: PLoS One. 2011 Aug 31;6(8):e24351. doi: 10.1371/journal.pone.0024351 (PMC3164204; doi:10.1371/journal.pone.0024351)
Supplement: Data S4 — Transcripts in Fuzzy c-means clusters and KEGG pathways enriched per cluster. Cluster #7 was the one described in the main text. Filename: Suppl_Data_S4.xls. (XLS) [file pone.0024351.s010.xls]

## Sheet: Cluster1
gene.symbol	entrez.id	membership.value
ADM	133	0.500847
ANAPC11	51529	0.649778
APLN	8862	0.577464
ARHGAP1	392	0.692538
ARHGAP24	83478	0.628234
ARL1	400	0.613911
ASAM	79827	0.591432
CALM3	808	0.65359
CALR	811	0.590139
CAMK2G	818	0.659261
CCDC8	83987	0.650346
CDKN3	1033	0.574653
CFL1	1072	0.595811
COPB1	1315	0.563827
DUSP10	11221	0.53189
ESYT1	23344	0.611842
EXT1	2131	0.584919
FAM110A	83541	0.528352
FICD	11153	0.508208
GDA	9615	0.57515
GMPPB	29925	0.604356
HCST	10870	0.56042
ING2	3622	0.547296
IQGAP1	8826	0.52148
ITGA10	8515	0.508026
ITGA3	3675	0.547574
KCTD9	54793	0.517125
KDELR1	10945	0.675245
KLF2	10365	0.506699
LAMB3	3914	0.500015
LGMN	5641	0.506944
LRFN3	79414	0.515871
MYL12A	10627	0.51985
MYL9	10398	0.705466
MYO1C	4641	0.569048
NQO1	1728	0.642487
PANX2	56666	0.576399
PLAUR	5329	0.737834
PRPS1	5631	0.534741
PTPLA	9200	0.505795
PTPN21	11099	0.565614
RAB3B	5865	0.681915
RHOB	388	0.565371
SERPINE1	5054	0.642845
SFRP1	6422	0.514714
SMARCAL1	50485	0.534649
SNPH	9751	0.64078
SORBS3	10174	0.542444
SPATS2L	26010	0.697494
TMED9	54732	0.62238
TMEM47	83604	0.69853
TMEM55A	55529	0.501616
TNFRSF12A	51330	0.713089
TPM1	7168	0.514026
TSPAN13	27075	0.507206
TUBB6	84617	0.70103
VASP	7408	0.688504

## Sheet: Cluster2
gene.symbol	entrez.id	membership.value
ACTC1	70	0.654069
ADAM19	8728	0.744521
ALDH2	217	0.629528
C13orf34	79866	0.550534
C16orf72	29035	0.775888
C19orf22	91300	0.576773
C1GALT1	56913	0.553859
CABLES2	81928	0.531566
CDC20	991	0.668408
CDCA2	157313	0.540224
CDK14	5218	0.500988
CSF1R	1436	0.662878
CYP20A1	57404	0.6243
DIAPH3	81624	0.618284
ERBB2	2064	0.560743
FOXQ1	94234	0.573313
FSCN1	6624	0.511825
GALM	130589	0.808746
H2AFX	3014	0.547905
HBEGF	1839	0.771574
HSP90B1	7184	0.505451
HYAL2	8692	0.559477
KANK1	23189	0.68818
KCNN2	3781	0.771587
KIF20A	10112	0.552439
KLF6	1316	0.596828
LACTB	114294	0.554849
MYH9	4627	0.674738
NCAPH2	29781	0.740897
NEK2	4751	0.745731
NFU1	27247	0.553724
NOTCH2	4853	0.797583
NRAS	4893	0.758991
NSMCE2	286053	0.638802
NXN	64359	0.726393
PDIA4	9601	0.57623
PIK3CD	5293	0.680016
PPP1CA	5499	0.748325
RIPK1	8737	0.578485
RNF34	80196	0.745122
RPN1	6184	0.699879
SH2B3	10019	0.627957
SH3BP5L	80851	0.627965
SLC35E3	55508	0.530855
SUMO3	6612	0.615922
TPX2	22974	0.617347
WASF3	10810	0.737964
ZDHHC12	84885	0.668213

## Sheet: Cluster3
gene.symbol	entrez.id	membership.value
ABHD8	79575	0.812042
ADH1A	124	0.819626
AIFM1	9131	0.535828
ALDH3A1	218	0.842258
ALKBH1	8846	0.872065
AMDHD1	144193	0.553603
APOD	347	0.690871
APOL4	80832	0.506713
BTLA	151888	0.782535
C10orf99	387695	0.549531
CACNA1I	8911	0.602701
CD36	948	0.643299
CD52	1043	0.642941
CD7	924	0.533691
CEACAM1	634	0.745525
CLPP	8192	0.652855
CRYBA2	1412	0.543432
CYP3A5	1577	0.829002
DDX27	55661	0.530217
DNMT3L	29947	0.546777
ECM2	1842	0.577491
EXOSC5	56915	0.528505
FAM162A	26355	0.521513
FOLR1	2348	0.540485
GCNT3	9245	0.805929
GPBAR1	151306	0.75307
GPC6	10082	0.535781
GTF2A2	2958	0.591226
HPSE	10855	0.61304
HRASLS2	54979	0.667578
HS1BP3	64342	0.610249
HYAL1	3373	0.627693
IFRD1	3475	0.673608
IL19	29949	0.810597
KCNK4	50801	0.763778
KLK10	5655	0.754445
KLK13	26085	0.860616
KLK14	43847	0.567479
LIM2	3982	0.559995
LTF	4057	0.690299
LYPD2	137797	0.720924
MAL	4118	0.50379
MOCOS	55034	0.598317
MRPL21	219927	0.614967
MRPS18B	28973	0.772185
MRPS5	64969	0.522232
MT3	4504	0.786329
NMUR2	56923	0.620849
OSTBETA	123264	0.836915
OTOF	9381	0.61838
PCSK9	255738	0.792677
PLBD2	196463	0.636113
PLCE1	51196	0.852487
PRKCI	5584	0.685044
PSTPIP1	9051	0.808814
PTDSS2	81490	0.563193
PTPRH	5794	0.859225
PVR	5817	0.644311
RAET1L	154064	0.788002
RNF125	54941	0.790656
RNF8	9025	0.703167
RPL3	6122	0.674948
RPL36A	6173	0.691384
SCARA5	286133	0.698146
SLC12A2	6558	0.677788
SLC25A42	284439	0.756581
SLC4A7	9497	0.657294
SLC7A11	23657	0.53503
SLPI	6590	0.523876
SPNS1	83985	0.570709
SULT1A2	6799	0.514699
TGM1	7051	0.832234
TM4SF19	116211	0.845345
TPCN2	219931	0.53169
TPD52L1	7164	0.571366
TRIM17	51127	0.653644
TSKU	25987	0.686258
TSPAN15	23555	0.833186
VLDLR	7436	0.506064
VSIG8	391123	0.680995
WAC	51322	0.632723
WARS	7453	0.55539
WDR12	55759	0.561055
WDSUB1	151525	0.506607
XPNPEP2	7512	0.714339
ZNF385D	79750	0.720762

## Sheet: Cluster4
gene.symbol	entrez.id	membership.value
A4GALT	53947	0.745673
ADAM15	8751	0.881868
ADCY4	196883	0.524529
AGPAT9	84803	0.618384
ANKRD33	341405	0.51239
ARRDC4	91947	0.553916
ASXL2	55252	0.694269
BTN3A3	10384	0.741871
C13orf15	28984	0.613624
C7orf10	79783	0.662911
C8orf31	286122	0.572858
C8orf34	116328	0.574055
C9orf125	84302	0.792331
C9orf169	375791	0.726015
CA5B	11238	0.794887
CCT6P1	643253	0.613396
CD14	929	0.531026
CD163L1	283316	0.616841
CD55	1604	0.659275
CDKN2C	1031	0.535731
CDV3	55573	0.594326
CELA1	1990	0.706631
CFB	629	0.699636
CHPT1	56994	0.569954
CIAPIN1	57019	0.791075
COL11A1	1301	0.620435
CRLF1	9244	0.552317
DDX10	1662	0.524612
DHRS3	9249	0.649796
DLK2	65989	0.791162
DPP4	1803	0.605564
DST	667	0.765075
FN3KRP	79672	0.620996
FOLR3	2352	0.512363
GFRA1	2674	0.615683
GRK5	2869	0.762689
GSN	2934	0.547378
HARS2	23438	0.705867
HDDC3	374659	0.505351
IFI27	3429	0.859334
IFI6	2537	0.758912
IGBP1	3476	0.535359
ITPR1	3708	0.52453
KCTD1	284252	0.690592
KLF3	51274	0.847757
KRT13	3860	0.691542
KRT6A	3853	0.58437
KRT6C	286887	0.51958
LIN7C	55327	0.710457
LOC723972	723972	0.557913
LPCAT4	254531	0.510338
LRPAP1	4043	0.747468
LY6E	4061	0.645455
MRPL38	64978	0.641164
MRPL45	84311	0.669943
NADSYN1	55191	0.727668
NGEF	25791	0.77004
NGLY1	55768	0.718837
NOP56	10528	0.500688
NR1H3	10062	0.700435
NUDT2	318	0.559818
P2RX5	5026	0.671067
PDE1A	5136	0.881202
PI16	221476	0.861921
PLAGL1	5325	0.532396
PLEKHB2	55041	0.853087
PLEKHO2	80301	0.522539
PLSCR4	57088	0.550672
POLR2H	5437	0.566191
POU5F1B	5462	0.720316
PRELP	5549	0.612034
PRSS12	8492	0.718175
PSMB8	5696	0.786945
PTGES	9536	0.618734
PTHLH	5744	0.517561
PTRH1	138428	0.629141
PXK	54899	0.542372
RARRES3	5920	0.566047
REXO4	57109	0.557346
RILPL2	196383	0.659357
RNF20	56254	0.609578
RNPEP	6051	0.596973
RPS28	6234	0.713033
RRAD	6236	0.586621
RRP9	9136	0.50924
SLC25A44	9673	0.83011
SLC7A14	57709	0.661873
SPATA18	132671	0.522596
STAT4	6775	0.774889
SYNM	23336	0.787492
TMEM171	134285	0.839836
TOMM22	56993	0.57037
TSTA3	7264	0.729341
TXNIP	10628	0.536323
TYW3	127253	0.674128
UBR3	130507	0.748457
UQCRC2	7385	0.783511
UTP6	55813	0.526368
WDR45	11152	0.700449
YDJC	150223	0.53442
ZNF330	27309	0.77938
ZNHIT2	741	0.732947

## Sheet: Cluster5
gene.symbol	entrez.id	membership.value
ABHD5	51099	0.519083
ADAMTS1	9510	0.841782
ADRB2	154	0.627991
AGPAT6	137964	0.650571
AK5	26289	0.797532
AMPD3	272	0.856212
ANXA10	11199	0.641609
APOBEC3G	60489	0.652529
ASB5	140458	0.640079
ASCC2	84164	0.508827
ATL1	51062	0.517317
BCAP29	55973	0.667017
BCL7C	9274	0.504369
BLVRA	644	0.521899
BPGM	669	0.633814
C3orf70	285382	0.652293
C6orf120	387263	0.74092
C6orf72	116254	0.779211
C6orf89	221477	0.509541
CACNA1C	775	0.749161
CALU	813	0.538909
CCDC107	203260	0.690457
CCIN	881	0.761541
CGB1	114335	0.562921
CHPF2	54480	0.536541
CNTN3	5067	0.701623
COG6	57511	0.518153
COL13A1	1305	0.812801
CREB3	10488	0.856562
CSPG4	1464	0.738356
CTNNAL1	8727	0.85024
DCBLD1	285761	0.646208
DGKI	9162	0.508787
DKK1	22943	0.815524
DNAJB4	11080	0.650873
DOCK5	80005	0.818565
DRAP1	10589	0.597779
ELN	2006	0.849361
ERLIN1	10613	0.551233
ESM1	11082	0.62683
FBXW2	26190	0.52728
FCHSD2	9873	0.552045
FGF1	2246	0.797944
FGF5	2250	0.77227
FHL1	2273	0.612567
FIBCD1	84929	0.745794
FLJ35409	400765	0.633164
FLOT1	10211	0.504481
FMN2	56776	0.658894
FNDC1	84624	0.666645
GBP3	2635	0.530296
GLIPR1	11010	0.734
GNL1	2794	0.561613
GPER	2852	0.755477
GPR68	8111	0.594795
GRAMD3	65983	0.520705
HERC4	26091	0.628667
HOMER3	9454	0.73286
HSPB7	27129	0.646169
ITGB3	3690	0.647145
KDELC2	143888	0.612261
KPRP	448834	0.604375
KRT14	3861	0.659047
KRT34	3885	0.880158
LIMA1	51474	0.502593
LIX1L	128077	0.539474
LOXL1	4016	0.542707
LOXL3	84695	0.84855
LRCH4	4034	0.526209
LRRC15	131578	0.631743
MAGED1	9500	0.585107
MALL	7851	0.636968
MCFD2	90411	0.8715
MICAL2	9645	0.629343
MMP12	4321	0.589988
MMP3	4314	0.511469
MPRIP	23164	0.544459
MPZL1	9019	0.591817
MSRA	4482	0.615581
MYPN	84665	0.592764
NAB2	4665	0.7058
NAV3	89795	0.574641
NEK7	140609	0.846705
OASL	8638	0.594557
OLFM4	10562	0.668508
OLFML2B	25903	0.521327
PGM3	5238	0.539322
PIGK	10026	0.693311
PITRM1	10531	0.65805
PPAPDC1A	196051	0.631021
PPAPDC1B	84513	0.638535
PSG9	5678	0.507389
PTGFR	5737	0.585247
PTGS1	5742	0.638915
REEP3	221035	0.641165
SCARF2	91179	0.595295
SCIN	85477	0.796228
SEC14L2	23541	0.503732
SEMA7A	8482	0.734769
SERPINB2	5055	0.675588
SERPINB7	8710	0.53141
SH3GLB1	51100	0.585018
SIT1	27240	0.546598
SLC16A2	6567	0.577507
SLC17A9	63910	0.808846
SLC22A4	6583	0.520148
SLC2A12	154091	0.799238
SLC41A2	84102	0.609984
SPOCD1	90853	0.605463
SRGN	5552	0.796384
SSFA2	6744	0.782208
SSPN	8082	0.745677
STAM2	10254	0.694095
TGM3	7053	0.768619
TLN1	7094	0.565937
TMED7	51014	0.580464
TMEM167B	56900	0.613848
TNFSF13B	10673	0.786698
TOM1L2	146691	0.585709
TOR1AIP2	163590	0.554782
TRHDE	29953	0.843998
TRNP1	388610	0.586781
UBA6	55236	0.605951
UBE2Q2	92912	0.564171
UGDH	7358	0.737885
VEPH1	79674	0.677025
WSB2	55884	0.725169
XYLT2	64132	0.60603
ZAP70	7535	0.687144
ZBTB41	360023	0.645451
ZBTB45	84878	0.609354
ZNF268	10795	0.757594

## Sheet: Cluster6
gene.symbol	entrez.id	membership.value
ATP5A1	498	0.739183
C1orf57	84284	0.831329
C2orf64	493753	0.551256
C4orf14	84273	0.596737
C6orf192	116843	0.515249
CDKN1B	1027	0.545793
CEBPG	1054	0.576529
CENPV	201161	0.585056
CNOT1	23019	0.721412
COX5A	9377	0.756696
CYFIP2	26999	0.628504
DKC1	1736	0.71779
DPYSL3	1809	0.830126
ECH1	1891	0.791514
EEF2	1938	0.506311
EIF3E	3646	0.733351
EIF4A2	1974	0.793196
EIF4B	1975	0.524194
FAM117B	150864	0.515956
FLAD1	80308	0.58669
GHITM	27069	0.618051
GLTSCR2	29997	0.818267
GNPDA1	10007	0.505117
GOLGA7	51125	0.573824
GPSM2	29899	0.631857
GPT2	84706	0.650491
GRPEL2	134266	0.579055
JAG1	182	0.852174
KCTD15	79047	0.581465
KDM1A	23028	0.610636
LAMA5	3911	0.535239
LIAS	11019	0.812069
LRIG1	26018	0.659961
LRPPRC	10128	0.789265
MDH2	4191	0.563843
METTL7B	196410	0.541512
MMS19	64210	0.827256
MXD3	83463	0.572634
NDUFA3	4696	0.776636
PARP2	10038	0.541655
PCMTD2	55251	0.558957
PELI1	57162	0.827908
PLCL2	23228	0.553086
PMPCA	23203	0.627386
PPM1E	22843	0.506746
PSMA6	5687	0.666683
PTP4A3	11156	0.830535
RBBP8	5932	0.692033
RCC2	55920	0.534162
RFX5	5993	0.728816
RPAIN	84268	0.77738
RPL24	6152	0.845777
RPL35A	6165	0.625998
RPL8	6132	0.527692
RPS15A	6210	0.786001
RRAGD	58528	0.548128
SDAD1	55153	0.692948
SDCCAG3	10807	0.654688
SDSL	113675	0.596516
SF3B3	23450	0.666641
SLTM	79811	0.534786
SPRY1	10252	0.609879
SPSB3	90864	0.72611
TBC1D14	57533	0.773113
TCN2	6948	0.646756
TM7SF2	7108	0.504635
TMEM178	130733	0.603778
TMEM205	374882	0.771324
TNFRSF25	8718	0.524773
TTLL12	23170	0.589619
UBN1	29855	0.65202
USP39	10713	0.560617
WDR18	57418	0.672466
YIPF6	286451	0.566719
ZHX2	22882	0.549299
ZNF274	10782	0.723492
ZNF706	51123	0.811396

## Sheet: Cluster7
gene.symbol	entrez.id	membership.value
ABI3BP	25890	0.920375
ALDH4A1	8659	0.675538
ANKRD34A	284615	0.55675
ANPEP	290	0.862009
AOX1	316	0.75459
ARMCX6	54470	0.87376
ASPH	444	0.867933
BACE1	23621	0.722705
BDKRB1	623	0.900476
BTBD6	90135	0.667372
C11orf24	53838	0.645247
C12orf23	90488	0.87073
C16orf53	79447	0.574164
C17orf79	55352	0.753241
C19orf10	56005	0.883034
C19orf66	55337	0.794009
C2orf7	84279	0.541277
C6orf1	221491	0.686787
C9orf150	286343	0.566917
CALHM2	51063	0.518066
CASP1	834	0.541304
CAV2	858	0.700571
CCDC85A	114800	0.676355
CCL5	6352	0.616705
CD59	966	0.696975
CD63	967	0.654669
CD68	968	0.718826
CLIC3	9022	0.513875
COL16A1	1307	0.814969
COMP	1311	0.739906
COPS8	10920	0.581851
COPZ2	51226	0.895603
CSTB	1476	0.621181
CUL4B	8450	0.750448
CYB561D2	11068	0.756222
DCN	1634	0.547683
DENND2D	79961	0.627924
DHX58	79132	0.78099
DIO2	1734	0.622828
DNAJC3	5611	0.684386
DOCK10	55619	0.739141
DSEL	92126	0.723901
DYRK3	8444	0.800451
EHD2	30846	0.935151
EIF2AK2	5610	0.703641
ELFN2	114794	0.564852
ELK1	2002	0.519934
ELOVL1	64834	0.565198
EMX2	2018	0.634253
ENG	2022	0.909526
ENPP2	5168	0.939139
ERGIC1	57222	0.818818
EXOG	9941	0.878625
FAM114A1	92689	0.641228
FAM26E	254228	0.649219
FAP	2191	0.557951
FBLN5	10516	0.877959
FBLN7	129804	0.713706
FBXO32	114907	0.512049
FBXO6	26270	0.682469
FCN3	8547	0.804514
FCRLB	127943	0.743605
FOXF1	2294	0.595909
GAS6	2621	0.876051
GBP1	2633	0.902291
GLRX	2745	0.712299
HERC6	55008	0.561405
HMGN2	3151	0.625741
HSPA8	3312	0.539669
HSPB3	8988	0.56745
HSPB6	126393	0.944242
IFI35	3430	0.789259
IFI44	10561	0.763197
IFI44L	10964	0.530816
IFIH1	64135	0.706417
IFIT1	3434	0.83219
IFIT3	3437	0.931588
IL1B	3553	0.653231
INPP4B	8821	0.715986
IRF9	10379	0.566348
ITGA4	3676	0.708107
KAZALD1	81621	0.868393
KCNK2	3776	0.675753
KCNMA1	3778	0.810645
KCTD18	130535	0.666875
KDELR2	11014	0.54646
KDELR3	11015	0.870992
KIF26B	55083	0.70452
KRTAP1-1	81851	0.732666
LCE2A	353139	0.823192
LCTL	197021	0.899877
LRP10	26020	0.924104
LUM	4060	0.70305
MASP1	5648	0.501108
MDFIC	29969	0.719231
MGLL	11343	0.74621
MOBKL2A	126308	0.624557
MT1A	4489	0.654005
MT2A	4502	0.573862
MX2	4600	0.853989
MXRA8	54587	0.802042
MYLK	4638	0.771802
NCEH1	57552	0.689649
NEK11	79858	0.799216
NID1	4811	0.584923
NID2	22795	0.54914
NIPA1	123606	0.510755
NPTN	27020	0.56792
NR2F2	7026	0.771025
OAS2	4939	0.609846
OSR1	130497	0.52613
OSR2	116039	0.587247
P4HA1	5033	0.667152
P4HA2	8974	0.756086
PARP10	84875	0.750683
PARP14	54625	0.537794
PARP9	83666	0.683115
PDGFC	56034	0.548046
PDK2	5164	0.525218
PENK	5179	0.885361
PGBD3	267004	0.566978
PLA2R1	22925	0.61336
PLEK2	26499	0.559229
PLEKHA4	57664	0.635693
PLIN3	10226	0.619341
PLP2	5355	0.884361
PODN	127435	0.659266
PPIB	5479	0.709431
PPP1R3C	5507	0.624143
PRDM8	56978	0.781453
PRIC285	85441	0.751224
PRSS3	5646	0.547929
PSG4	5672	0.827588
PTGER2	5732	0.523629
QSOX1	5768	0.533374
RAB11FIP5	26056	0.584168
RAB2A	5862	0.917476
RAC1	5879	0.64459
RCN3	57333	0.905289
RECK	8434	0.90745
RHOA	387	0.62357
RNASE4	6038	0.720368
RND3	390	0.592622
RTP4	64108	0.753464
SASH1	23328	0.683509
SCO2	9997	0.633674
SDC1	6382	0.815078
SEC24D	9871	0.576645
SEPT7	989	0.850232
SGCD	6444	0.618399
SIRPA	140885	0.697496
SLC15A3	51296	0.681686
SLC25A43	203427	0.677157
SLC35F5	80255	0.859133
SMARCA1	6594	0.510766
SOCS5	9655	0.547703
SP100	6672	0.885684
SP110	3431	0.602115
SSR2	6746	0.660695
STAT1	6772	0.724688
STAT2	6773	0.598824
SUMF1	285362	0.62465
SYNC	81493	0.792475
SYPL1	6856	0.500954
SYVN1	84447	0.694562
TAPBPL	55080	0.76339
TCIRG1	10312	0.683064
TGFBR2	7048	0.8895
THBS1	7057	0.554215
THBS3	7059	0.818267
TIMP3	7078	0.934301
TMED1	11018	0.678302
TMEM140	55281	0.899393
TNFRSF11B	4982	0.868815
TNFSF12	8742	0.667853
TNS1	7145	0.735919
TOM1	10043	0.638674
TOR1AIP1	26092	0.502239
TPM2	7169	0.59741
TRAM2	9697	0.664997
TRIM21	6737	0.724258
TSPAN10	83882	0.528227
TSPAN5	10098	0.654194
TTC9C	283237	0.575181
TXNDC15	79770	0.563192
UACA	55075	0.69502
UBE2L6	9246	0.640705
UXT	8409	0.521212
VGLL3	389136	0.683248
VKORC1	79001	0.929559
XAF1	54739	0.649269
ZBTB38	253461	0.704502
ZC3HAV1	56829	0.807594
ZFAND2B	130617	0.57199
ZNFX1	57169	0.842222

## Sheet: Cluster8
gene.symbol	entrez.id	membership.value
AKIRIN2	55122	0.590408
ALDH1A3	220	0.873449
ANAPC4	29945	0.519736
ANKRD9	122416	0.636352
ARHGAP19	84986	0.86122
ARHGAP33	115703	0.808991
ARIH2	10425	0.518677
ATP5I	521	0.752833
BARD1	580	0.851236
BEX2	84707	0.510597
C11orf80	79703	0.710958
CACHD1	57685	0.580099
CASK	8573	0.681351
CASP3	836	0.740072
CBR4	84869	0.55084
CBX2	84733	0.778976
CCDC77	84318	0.548748
CCND2	894	0.764235
CD24	100133941	0.544134
CDC14B	8555	0.533884
CDCA7	83879	0.559288
CDK5RAP2	55755	0.612089
CENPF	1063	0.807571
CEP70	80321	0.727963
CLDND1	56650	0.552898
CRMP1	1400	0.719189
CYTSA	23384	0.654415
DCP2	167227	0.587687
DDX18	8886	0.651116
DIS3L	115752	0.504737
DNAJB11	51726	0.679224
ETV4	2118	0.586268
EYA3	2140	0.642467
FANCG	2189	0.664992
FOXJ2	55810	0.640481
GBAS	2631	0.5791
GLI2	2736	0.621846
GOT2	2806	0.614216
GRAMD1A	57655	0.581028
GTF2E1	2960	0.634889
GTPBP3	84705	0.502725
HECTD1	25831	0.776201
HGS	9146	0.74256
HIC2	23119	0.513388
HMGB2	3148	0.737529
HMGB3	3149	0.842804
HSP90AB1	3326	0.522328
IGF2BP3	10643	0.741421
ITCH	83737	0.611528
JUN	3725	0.519612
JUP	3728	0.576108
KIAA1147	57189	0.780339
KIF24	347240	0.566469
KIF2C	11004	0.758122
KNTC1	9735	0.845228
LAPTM4B	55353	0.545305
LEMD3	23592	0.505312
LEPREL1	55214	0.767159
LIG1	3978	0.847522
MAP3K4	4216	0.84744
MARCKSL1	65108	0.7565
MGST2	4258	0.508425
MIOS	54468	0.649207
MKI67	4288	0.533964
MMD	23531	0.574935
MOSC1	64757	0.73416
MRPL2	51069	0.553844
MRPS9	64965	0.662053
NFE2L3	9603	0.693639
NRM	11270	0.703778
NUSAP1	51203	0.781612
ODZ3	55714	0.574688
PLK4	10733	0.611822
PODXL	5420	0.819599
PPP3CB	5532	0.545419
PRICKLE1	144165	0.537428
PTPN12	5782	0.509666
PTTG1	9232	0.589964
PUM2	23369	0.531664
RAB11A	8766	0.512732
RCOR2	283248	0.788036
RECQL4	9401	0.776739
RGS2	5997	0.767607
RPRD1A	55197	0.54557
STIL	6491	0.565517
SUPT16H	11198	0.710598
TDP1	55775	0.705493
TEAD2	8463	0.742596
TMEM2	23670	0.641928
TOP2A	7153	0.721488
TSEN54	283989	0.609975
TTC31	64427	0.721324
TXNDC12	51060	0.677006
XRCC1	7515	0.842214
YTHDC1	91746	0.79618
ZDHHC13	54503	0.667589
ZGPAT	84619	0.628481
ZNF195	7748	0.771903
ZNF22	7570	0.677442
ZNF362	149076	0.553335

## Sheet: Cluster9
gene.symbol	entrez.id	membership.value
ABCA3	21	0.539053
ABCB6	10058	0.563504
ACSS1	84532	0.732677
ADORA2B	136	0.58968
AK3	50808	0.743487
ANK2	287	0.671627
ANKMY1	51281	0.66045
APRT	353	0.584329
ATP6V0E2	155066	0.762554
BCKDHA	593	0.62074
C10orf2	56652	0.539322
C11orf2	738	0.529043
C11orf54	28970	0.518135
C6orf108	10591	0.543294
CAPRIN2	65981	0.766293
CD70	970	0.531697
CD83	9308	0.550426
CMBL	134147	0.676437
EEF1A2	1917	0.648349
EIF4A3	9775	0.533771
ENOSF1	55556	0.691973
EPS15	2060	0.594376
EXOC6	54536	0.59017
FMNL2	114793	0.608321
FUK	197258	0.703984
GART	2618	0.51345
GPHN	10243	0.62228
HBQ1	3049	0.650129
HSPA4L	22824	0.604413
IMMP2L	83943	0.526742
IMPDH2	3615	0.651229
KLF13	51621	0.636976
MLLT6	4302	0.598771
MXI1	4601	0.66385
P2RY11	5032	0.637892
PCID2	55795	0.694588
PFKM	5213	0.591168
PNMA2	10687	0.639919
POLR1D	51082	0.600796
RNASET2	8635	0.61394
RNF123	63891	0.524761
RPL14	9045	0.706854
SCUBE2	57758	0.615249
SFXN4	119559	0.680463
SNAPC4	6621	0.561187
STK39	27347	0.643999
STX10	8677	0.551411
THNSL1	79896	0.599632
THOC5	8563	0.575899
TPPP3	51673	0.55954
TRAP1	10131	0.578877
TYSND1	219743	0.608994
XPO5	57510	0.541233

## Sheet: Cluster1.KEGG
timepoint	Name	ID	pSize	NDE	tA	pNDE	pPERT	pG	pGFdr	pGFWER	Status	KEGGLINK
24h	Regulation of actin cytoskelet	4810	147	6	-1.07736	0.000139886	0.44	0.000658318	0.0159265	0.026991	Inhibited	http://www.genome.jp/dbget-bin/show_pathway?hsa04810+1072+10398+10627+8826+3675+8515
24h	Focal adhesion	4510	148	6	0.799139	0.000145188	0.509	0.000776904	0.0159265	0.0318531	Activated	http://www.genome.jp/dbget-bin/show_pathway?hsa04510+3675+8515+10398+10627+7408+3914
24h	Complement and coagulation cas	4610	26	2	1.81871	0.00871912	0.076	0.00551278	0.0753414	0.226024	Activated	http://www.genome.jp/dbget-bin/show_pathway?hsa04610+5329+5054
24h	ECM-receptor interaction	4512	59	3	0.303231	0.00401858	0.278	0.00871049	0.0892825	0.35713	Activated	http://www.genome.jp/dbget-bin/show_pathway?hsa04512+3914+8515+3675
24h	Olfactory transduction	4740	15	2	0.115159	0.00292715	0.526	0.0115109	0.0943896	0.471948	Activated	http://www.genome.jp/dbget-bin/show_pathway?hsa04740+818+808
24h	Dilated cardiomyopathy	5414	51	3	0	0.00265463	1	0.0184004	0.125736	0.754417	Inhibited	http://www.genome.jp/dbget-bin/show_pathway?hsa05414+3675+8515+7168
48h	Regulation of actin cytoskelet	4810	147	6	-2.70353	0.000139886	0.433	0.000648816	0.020196	0.0266015	Inhibited	http://www.genome.jp/dbget-bin/show_pathway?hsa04810+1072+10398+10627+8826+3675+8515
48h	Focal adhesion	4510	148	6	1.1519	0.000145188	0.662	0.000985173	0.020196	0.0403921	Activated	http://www.genome.jp/dbget-bin/show_pathway?hsa04510+3675+8515+10398+10627+7408+3914
48h	Complement and coagulation cas	4610	26	2	4.64475	0.00871912	0.061	0.00454167	0.0620695	0.186208	Activated	http://www.genome.jp/dbget-bin/show_pathway?hsa04610+5329+5054
48h	ECM-receptor interaction	4512	59	3	0.779925	0.00401858	0.208	0.00675967	0.0692866	0.277147	Activated	http://www.genome.jp/dbget-bin/show_pathway?hsa04512+3914+8515+3675
48h	Olfactory transduction	4740	15	2	0.181442	0.00292715	0.601	0.0129177	0.105925	0.529627	Activated	http://www.genome.jp/dbget-bin/show_pathway?hsa04740+818+808
48h	Dilated cardiomyopathy	5414	51	3	0	0.00265463	1	0.0184004	0.125736	0.754417	Inhibited	http://www.genome.jp/dbget-bin/show_pathway?hsa05414+3675+8515+7168
72h	Regulation of actin cytoskelet	4810	147	6	-3.97504	0.000139886	0.386	0.000584595	0.0218673	0.0239684	Inhibited	http://www.genome.jp/dbget-bin/show_pathway?hsa04810+1072+10398+10627+8826+3675+8515
72h	Focal adhesion	4510	148	6	1.23551	0.000145188	0.723	0.0010667	0.0218673	0.0437346	Activated	http://www.genome.jp/dbget-bin/show_pathway?hsa04510+3675+8515+10398+10627+7408+3914
72h	Complement and coagulation cas	4610	26	2	5.35068	0.00871912	0.09	0.00639562	0.0874068	0.26222	Activated	http://www.genome.jp/dbget-bin/show_pathway?hsa04610+5329+5054
72h	ECM-receptor interaction	4512	59	3	0.938469	0.00401858	0.313	0.00965798	0.0989943	0.395977	Activated	http://www.genome.jp/dbget-bin/show_pathway?hsa04512+3914+8515+3675
72h	Olfactory transduction	4740	15	2	0.268976	0.00292715	0.593	0.012769	0.104706	0.523531	Activated	http://www.genome.jp/dbget-bin/show_pathway?hsa04740+818+808
72h	Dilated cardiomyopathy	5414	51	3	0	0.00265463	1	0.0184004	0.125736	0.754417	Inhibited	http://www.genome.jp/dbget-bin/show_pathway?hsa05414+3675+8515+7168

[truncated: 9 more sheets: Cluster2.KEGG, Cluster3.KEGG, Cluster4.KEGG, Cluster5.KEGG, Cluster6.KEGG, Cluster7.KEGG, Cluster8.KEGG, Cluster9.KEGG, readme]
